# Supplementary material for: A new caruncle-bearing fanged frog (Limnonectes, Dicroglossidae) from Laos and Thailand
Source: Zookeys. 2019 May 16;846:133–56. doi: 10.3897/zookeys.846.33200 (PMC6533239; doi:10.3897/zookeys.846.33200)
Supplement: XML Treatment for Limnonectes (Elachyglossa) savan [file zookeys.846.33200-treatment1.xml]

<!DOCTYPE tp:taxon-treatment
  PUBLIC "-//TaxonX//DTD Taxonomic Treatment Publishing DTD v0 20100105//EN" "tax-treatment-NSO.dtd">
<tp:taxon-treatment xmlns:tp="http://www.plazi.org/taxpub"><tp:treatment-meta><kwd-group><label>Taxon classification</label><kwd><named-content xmlns:xlink="http://www.w3.org/1999/xlink" content-type="kingdom">Animalia</named-content></kwd><kwd><named-content xmlns:xlink="http://www.w3.org/1999/xlink" content-type="order">Anura</named-content></kwd><kwd><named-content xmlns:xlink="http://www.w3.org/1999/xlink" content-type="family">Dicroglossidae</named-content></kwd></kwd-group><mixed-citation publication-type="journal"><person-group><name><surname>Phimmachak</surname><given-names>Somphouthone</given-names></name><name><surname>Richards</surname><given-names>Stephen J.</given-names></name><name><surname>Sivongxay</surname><given-names>Niane</given-names></name><name><surname>Seateun</surname><given-names>Sengvilay</given-names></name><name><surname>Chuaynkern</surname><given-names>Yodchaiy</given-names></name><name><surname>Makchai</surname><given-names>Sunchai</given-names></name><name><surname>Som</surname><given-names>Hannah E.</given-names></name><name><surname>Stuart</surname><given-names>Bryan L.</given-names></name></person-group><article-title>A new caruncle-bearing fanged frog (<italic><tp:taxon-name><tp:taxon-name-part taxon-name-part-type="genus" reg="Limnonectes">Limnonectes</tp:taxon-name-part></tp:taxon-name></italic>, <tp:taxon-name><tp:taxon-name-part taxon-name-part-type="family">Dicroglossidae</tp:taxon-name-part></tp:taxon-name>) from Laos and Thailand</article-title><source>Zookeys</source><day>16</day><month>5</month><year>2019</year><volume>846</volume><fpage>133</fpage><lpage>156</lpage><pub-id pub-id-type="doi">10.3897/zookeys.846.33200</pub-id></mixed-citation></tp:treatment-meta><tp:nomenclature><tp:taxon-name><tp:taxon-name-part taxon-name-part-type="genus" reg="Limnonectes">Limnonectes</tp:taxon-name-part> (<tp:taxon-name-part taxon-name-part-type="subgenus" reg="Elachyglossa">Elachyglossa</tp:taxon-name-part>) <tp:taxon-name-part taxon-name-part-type="species" reg="savan">savan</tp:taxon-name-part><object-id xmlns:xlink="http://www.w3.org/1999/xlink" content-type="zoobank" xlink:type="simple">http://zoobank.org/673B5D88-212D-40C4-BB8A-3598A1A9E1AD</object-id></tp:taxon-name><tp:taxon-status xmlns:xlink="http://www.w3.org/1999/xlink" xlink:type="simple">sp. nov.</tp:taxon-status><xref ref-type="fig" rid="F3">Figures 3</xref><xref ref-type="fig" rid="F4">, 4</xref><xref ref-type="fig" rid="F5">, 5</xref><xref ref-type="fig" rid="F6">, 6</xref><tp:nomenclature-citation-list><tp:nomenclature-citation><tp:taxon-name>
                <tp:taxon-name-part taxon-name-part-type="genus" reg="Limnonectes">Limnonectes</tp:taxon-name-part>
              </tp:taxon-name><comment>sp. Chan-ard, 2003: 120.</comment></tp:nomenclature-citation></tp:nomenclature-citation-list></tp:nomenclature><tp:treatment-sec sec-type="Holotype" id="SECID0EWSAE"><title>Holotype.</title><p><named-content xmlns:xlink="http://www.w3.org/1999/xlink" content-type="dwc:institutional_code" xlink:type="simple">NCSM</named-content> 76288 (field tag BLS 12395), adult male (Figs <xref ref-type="fig" rid="F3">3</xref>, <xref ref-type="fig" rid="F4">4</xref>), <bold>Laos</bold>, Savannakhet Province, Vilabouli District, Sepon Mining Tenement, Ban Houay Hong Village, Houay Hong Stream, <named-content xmlns:xlink="http://www.w3.org/1999/xlink" content-type="dwc:verbatimCoordinates" xlink:type="simple"><named-content content-type="geo-json" specific-use="{&#34;type&#34;:&#34;Point&#34;,&#34;coordinates&#34;:[106.126220,17.044440]}" id="NCID0EOTAE" xlink:type="simple">17.04444°N, 106.12622°E</named-content></named-content>, 254 m elev., under boulder in shallow water of 1–3 m wide swift, rocky stream in semi-evergreen forest, coll.15 November 2008 at 2220 h by Bryan L. Stuart, Somphouthone Phimmachak, Stephen J. Richards, and Niane Sivongxay.</p><fig id="F3" position="float" orientation="portrait"><label>Figure 3.</label><caption><p><italic><tp:taxon-name><tp:taxon-name-part taxon-name-part-type="genus" reg="Limnonectes">Limnonectes</tp:taxon-name-part><tp:taxon-name-part taxon-name-part-type="species" reg="savan">savan</tp:taxon-name-part></tp:taxon-name></italic> sp. nov. in life <bold>A</bold> lateral view of holotype male (<named-content xmlns:xlink="http://www.w3.org/1999/xlink" content-type="dwc:institutional_code" xlink:type="simple">NCSM</named-content> 76288) <bold>B</bold> lateral view of paratype female (<named-content xmlns:xlink="http://www.w3.org/1999/xlink" content-type="dwc:institutional_code" xlink:type="simple">NUOL</named-content> 00061) <bold>C</bold> ventral view immediately prior to preservation of paratype male (<named-content xmlns:xlink="http://www.w3.org/1999/xlink" content-type="dwc:institutional_code" xlink:type="simple">NCSM</named-content> 76303) <bold>D</bold> ventral view immediately prior to preservation of paratype female (<named-content xmlns:xlink="http://www.w3.org/1999/xlink" content-type="dwc:institutional_code" xlink:type="simple">NCSM</named-content> 76301).</p></caption><graphic xmlns:xlink="http://www.w3.org/1999/xlink" xlink:href="zookeys-846-133-g003.jpg" position="float" orientation="portrait" xlink:type="simple" id="oo_302194.jpg"/></fig><fig id="F4" position="float" orientation="portrait"><label>Figure 4.</label><caption><p>Sexual dimorphism of <italic><tp:taxon-name><tp:taxon-name-part taxon-name-part-type="genus" reg="Limnonectes">Limnonectes</tp:taxon-name-part><tp:taxon-name-part taxon-name-part-type="species" reg="savan">savan</tp:taxon-name-part></tp:taxon-name></italic> sp. nov. in preservative: Dorsal (above) and ventral (below) views of <bold>A</bold> holotype male (<named-content xmlns:xlink="http://www.w3.org/1999/xlink" content-type="dwc:institutional_code" xlink:type="simple">NCSM</named-content> 76288) and <bold>B</bold> paratype female (<named-content xmlns:xlink="http://www.w3.org/1999/xlink" content-type="dwc:institutional_code" xlink:type="simple">NCSM</named-content> 76300).</p></caption><graphic xmlns:xlink="http://www.w3.org/1999/xlink" xlink:href="zookeys-846-133-g004.jpg" position="float" orientation="portrait" xlink:type="simple" id="oo_302195.jpg"/></fig></tp:treatment-sec><tp:treatment-sec sec-type="Paratypes" id="SECID0ENWAE"><title>Paratypes.</title><p><bold>Laos</bold>, Savannakhet Province, Vilabouli District: <named-content xmlns:xlink="http://www.w3.org/1999/xlink" content-type="dwc:institutional_code" xlink:type="simple">NCSM</named-content> 76287 (one adult male), <named-content xmlns:xlink="http://www.w3.org/1999/xlink" content-type="dwc:institutional_code" xlink:type="simple">SAMA</named-content> R64243 (one juvenile), same data as holotype. <named-content xmlns:xlink="http://www.w3.org/1999/xlink" content-type="dwc:institutional_code" xlink:type="simple">NCSM</named-content> 76294 (one adult female), <named-content xmlns:xlink="http://www.w3.org/1999/xlink" content-type="dwc:institutional_code" xlink:type="simple">NCSM</named-content> 76295, <named-content xmlns:xlink="http://www.w3.org/1999/xlink" content-type="dwc:institutional_code" xlink:type="simple">SAMA</named-content> R64251 (two juveniles), same data as holotype except coll. 04 December 2008. <named-content xmlns:xlink="http://www.w3.org/1999/xlink" content-type="dwc:institutional_code" xlink:type="simple">NCSM</named-content> 76289 (one adult male), <named-content xmlns:xlink="http://www.w3.org/1999/xlink" content-type="dwc:institutional_code" xlink:type="simple">SAMA</named-content> R64244 (one adult female), same data as holotype except Houay Po Stream, <named-content xmlns:xlink="http://www.w3.org/1999/xlink" content-type="dwc:verbatimCoordinates" xlink:type="simple"><named-content content-type="geo-json" specific-use="{&#34;type&#34;:&#34;Point&#34;,&#34;coordinates&#34;:[106.125030,17.042970]}" id="NCID0E2XAE" xlink:type="simple">17.04297°N, 106.12503°E</named-content></named-content>, 278 m elev., coll. 18–20 November 2008. <named-content xmlns:xlink="http://www.w3.org/1999/xlink" content-type="dwc:institutional_code" xlink:type="simple">SAMA</named-content> R64245 (one adult male), <named-content xmlns:xlink="http://www.w3.org/1999/xlink" content-type="dwc:institutional_code" xlink:type="simple">NCSM</named-content> 76290, <named-content xmlns:xlink="http://www.w3.org/1999/xlink" content-type="dwc:institutional_code" xlink:type="simple">SAMA</named-content> R64249 (two juveniles), same data as holotype except <!--PageBreak -->Ban Nam Pa Village, Houay Hua Tad Stream, <named-content xmlns:xlink="http://www.w3.org/1999/xlink" content-type="dwc:verbatimCoordinates" xlink:type="simple"><named-content content-type="geo-json" specific-use="{&#34;type&#34;:&#34;Point&#34;,&#34;coordinates&#34;:[106.046610,16.963170]}" id="NCID0EUYAE" xlink:type="simple">16.96317°N, 106.04661°E</named-content></named-content>, 326 m elev., coll. 22–25 November 2008. <named-content xmlns:xlink="http://www.w3.org/1999/xlink" content-type="dwc:institutional_code" xlink:type="simple">SAMA</named-content> R64246–47 (two adult males), <named-content xmlns:xlink="http://www.w3.org/1999/xlink" content-type="dwc:institutional_code" xlink:type="simple">SAMA</named-content> R64248, <named-content xmlns:xlink="http://www.w3.org/1999/xlink" content-type="dwc:institutional_code" xlink:type="simple">NCSM</named-content> 76291–93 (four juveniles), same data as holotype except Houay Lavi Stream, <named-content xmlns:xlink="http://www.w3.org/1999/xlink" content-type="dwc:verbatimCoordinates" xlink:type="simple"><named-content content-type="geo-json" specific-use="{&#34;type&#34;:&#34;Point&#34;,&#34;coordinates&#34;:[106.067670,16.956530]}" id="NCID0ELZAE" xlink:type="simple">16.95653°N, 106.06767°E</named-content></named-content>, 303 m elev., coll. 26 November 2008. <named-content xmlns:xlink="http://www.w3.org/1999/xlink" content-type="dwc:institutional_code" xlink:type="simple">SAMA</named-content> R64250 (one adult female), same data as holotype except Houay Nam Pa Stream, <named-content xmlns:xlink="http://www.w3.org/1999/xlink" content-type="dwc:verbatimCoordinates" xlink:type="simple"><named-content content-type="geo-json" specific-use="{&#34;type&#34;:&#34;Point&#34;,&#34;coordinates&#34;:[106.046610,16.959440]}" id="NCID0EYZAE" xlink:type="simple">16.95944°N, 106.04661°E</named-content></named-content>, 280 m elev., coll. 29 November 2008. <named-content xmlns:xlink="http://www.w3.org/1999/xlink" content-type="dwc:institutional_code" xlink:type="simple">NCSM</named-content> 76308 (one adult male), <named-content xmlns:xlink="http://www.w3.org/1999/xlink" content-type="dwc:institutional_code" xlink:type="simple">NCSM</named-content> 76309 (one juvenile), same data as holotype except <named-content xmlns:xlink="http://www.w3.org/1999/xlink" content-type="dwc:verbatimCoordinates" xlink:type="simple"><named-content content-type="geo-json" specific-use="{&#34;type&#34;:&#34;Point&#34;,&#34;coordinates&#34;:[106.128890,17.041200]}" id="NCID0EK1AE" xlink:type="simple">17.04120°N, 106.12889°E</named-content></named-content>, 315 m elev., coll. 6 July 2009 by Bryan L. Stuart, Somphouthone Phimmachak, and Niane Sivongxay. <named-content xmlns:xlink="http://www.w3.org/1999/xlink" content-type="dwc:institutional_code" xlink:type="simple">NUOL</named-content> 00092 [formerly <named-content xmlns:xlink="http://www.w3.org/1999/xlink" content-type="dwc:institutional_code" xlink:type="simple">NCSM</named-content> 76298], <named-content xmlns:xlink="http://www.w3.org/1999/xlink" content-type="dwc:institutional_code" xlink:type="simple">NCSM</named-content> 76296, <named-content xmlns:xlink="http://www.w3.org/1999/xlink" content-type="dwc:institutional_code" xlink:type="simple">NCSM</named-content> 76300 (Fig. <xref ref-type="fig" rid="F4">4</xref>), <named-content xmlns:xlink="http://www.w3.org/1999/xlink" content-type="dwc:institutional_code" xlink:type="simple">NCSM</named-content> 76301 (Fig. <xref ref-type="fig" rid="F3">3</xref>), <named-content xmlns:xlink="http://www.w3.org/1999/xlink" content-type="dwc:institutional_code" xlink:type="simple">NCSM</named-content> 76304 (five adult females), <named-content xmlns:xlink="http://www.w3.org/1999/xlink" content-type="dwc:institutional_code" xlink:type="simple">NUOL</named-content> 00091 [formerly <named-content xmlns:xlink="http://www.w3.org/1999/xlink" content-type="dwc:institutional_code" xlink:type="simple">NCSM</named-content> 76297], <named-content xmlns:xlink="http://www.w3.org/1999/xlink" content-type="dwc:institutional_code" xlink:type="simple">NCSM</named-content> 76299, <named-content xmlns:xlink="http://www.w3.org/1999/xlink" content-type="dwc:institutional_code" xlink:type="simple">NCSM</named-content> 76302, <named-content xmlns:xlink="http://www.w3.org/1999/xlink" content-type="dwc:institutional_code" xlink:type="simple">NCSM</named-content> 76303 (Fig. <xref ref-type="fig" rid="F3">3</xref>), <named-content xmlns:xlink="http://www.w3.org/1999/xlink" content-type="dwc:institutional_code" xlink:type="simple">NCSM</named-content> 76305–06 (six adult males), <named-content xmlns:xlink="http://www.w3.org/1999/xlink" content-type="dwc:institutional_code" xlink:type="simple">NCSM</named-content> 76307 (one juvenile), same data as holotype except Nam Sangi River Drainage Basin, <named-content xmlns:xlink="http://www.w3.org/1999/xlink" content-type="dwc:verbatimCoordinates" xlink:type="simple"><named-content content-type="geo-json" specific-use="{&#34;type&#34;:&#34;Point&#34;,&#34;coordinates&#34;:[106.286250,17.020730]}" id="NCID0E63AE" xlink:type="simple">17.02073°N, 106.28625°E</named-content></named-content>, 454 m elev., coll. 25 June–1 July 2009 by Bryan L. Stuart, Somphouthone Phimmachak, and Niane Sivongxay. <named-content xmlns:xlink="http://www.w3.org/1999/xlink" content-type="dwc:institutional_code" xlink:type="simple">NCSM</named-content> 84943 (one adult male), same data as holotype except Ban Namalou Village, <named-content xmlns:xlink="http://www.w3.org/1999/xlink" content-type="dwc:verbatimCoordinates" xlink:type="simple"><named-content content-type="geo-json" specific-use="{&#34;type&#34;:&#34;Point&#34;,&#34;coordinates&#34;:[105.905620,16.934010]}" id="NCID0EM4AE" xlink:type="simple">16.93401°N, 105.90562°E</named-content></named-content>, coll. 28 September 2014 by Bryan L. Stuart, Sengvilay Seateun, Niane Sivongxay, Derin Henderson, and Singthong Sanvixay. <named-content xmlns:xlink="http://www.w3.org/1999/xlink" content-type="dwc:institutional_code" xlink:type="simple">NUOL</named-content> 00061 (one adult female; Fig. <xref ref-type="fig" rid="F3">3</xref>), same data as holotype except Phou Thaeng<!--PageBreak -->kham Mountain, <named-content xmlns:xlink="http://www.w3.org/1999/xlink" content-type="dwc:verbatimCoordinates" xlink:type="simple"><named-content content-type="geo-json" specific-use="{&#34;type&#34;:&#34;Point&#34;,&#34;coordinates&#34;:[105.922840,16.952790]}" id="NCID0E64AE" xlink:type="simple">16.95279°N, 105.92284°E</named-content></named-content>, coll. 28 September 2014 by Bryan L. Stuart, Sengvilay Seateun, Niane Sivongxay, Derin Henderson, and Singthong Sanvixay.</p><p><bold>Laos</bold>, Khammouan Province, Boualapha District: <named-content xmlns:xlink="http://www.w3.org/1999/xlink" content-type="dwc:institutional_code" xlink:type="simple">NCSM</named-content> 80962 (one juvenile), Xe Bangfay River, 6 km upstream of Ban Pakphanang Village, <named-content xmlns:xlink="http://www.w3.org/1999/xlink" content-type="dwc:verbatimCoordinates" xlink:type="simple"><named-content content-type="geo-json" specific-use="{&#34;type&#34;:&#34;Point&#34;,&#34;coordinates&#34;:[105.772780,17.399720]}" id="NCID0EQ5AE" xlink:type="simple">17.39972°N, 105.77278°E</named-content></named-content>, coll. 17 March 2002 by Maurice Kottelat. <named-content xmlns:xlink="http://www.w3.org/1999/xlink" content-type="dwc:institutional_code" xlink:type="simple">FMNH</named-content> 255385 (one adult male), <named-content xmlns:xlink="http://www.w3.org/1999/xlink" content-type="dwc:institutional_code" xlink:type="simple">FMNH</named-content> 255386–87 (two juveniles), Hin Nam No National Protected Area, Phou Khaonok Mountain, <named-content xmlns:xlink="http://www.w3.org/1999/xlink" content-type="dwc:verbatimCoordinates" xlink:type="simple"><named-content content-type="geo-json" specific-use="{&#34;type&#34;:&#34;Point&#34;,&#34;coordinates&#34;:[105.750000,17.383330]}" id="NCID0EC6AE" xlink:type="simple">17.38333°N, 105.75000°E</named-content></named-content>, 545 m elev., coll. 19–21 February 1998 by Bryan L. Stuart. <named-content xmlns:xlink="http://www.w3.org/1999/xlink" content-type="dwc:institutional_code" xlink:type="simple">FMNH</named-content> 255388 (one adult female), <named-content xmlns:xlink="http://www.w3.org/1999/xlink" content-type="dwc:institutional_code" xlink:type="simple">FMNH</named-content> 255389–90 (two juveniles), same data as <named-content xmlns:xlink="http://www.w3.org/1999/xlink" content-type="dwc:institutional_code" xlink:type="simple">FMNH</named-content> 255385 except <named-content xmlns:xlink="http://www.w3.org/1999/xlink" content-type="dwc:verbatimCoordinates" xlink:type="simple"><named-content content-type="geo-json" specific-use="{&#34;type&#34;:&#34;Point&#34;,&#34;coordinates&#34;:[105.683330,17.333330]}" id="NCID0EZ6AE" xlink:type="simple">17.33333°N, 105.68333°E</named-content></named-content>, 500 m elev., coll. 23–24 February 1998.</p><p><bold>Laos</bold>, Champasak Province, Pakxong District: <named-content xmlns:xlink="http://www.w3.org/1999/xlink" content-type="dwc:institutional_code" xlink:type="simple">NUOL</named-content> 01151 (one adult female), <named-content xmlns:xlink="http://www.w3.org/1999/xlink" content-type="dwc:institutional_code" xlink:type="simple">NUOL</named-content> 01152–55 (four adult males), Ban Nong Theuam Village, Phou Katam Moun<!--PageBreak -->tain, Houay Hongkhimin Stream, <named-content xmlns:xlink="http://www.w3.org/1999/xlink" content-type="dwc:verbatimCoordinates" xlink:type="simple"><named-content content-type="geo-json" specific-use="{&#34;type&#34;:&#34;Point&#34;,&#34;coordinates&#34;:[106.616580,15.144610]}" id="NCID0ESAAG" xlink:type="simple">15.14461°N, 106.61658°E</named-content></named-content>, 790 m elev., coll. 3 April 2016 by Somphouthone Phimmachak and Sengvilay Seateun. <named-content xmlns:xlink="http://www.w3.org/1999/xlink" content-type="dwc:institutional_code" xlink:type="simple">NUOL</named-content> 01156 (one juvenile), Ban Nam Tuad, downstream of Houay Hongkhimin Stream near road to Attapeu Province, <named-content xmlns:xlink="http://www.w3.org/1999/xlink" content-type="dwc:verbatimCoordinates" xlink:type="simple"><named-content content-type="geo-json" specific-use="{&#34;type&#34;:&#34;Point&#34;,&#34;coordinates&#34;:[106.632160,15.125350]}" id="NCID0E6AAG" xlink:type="simple">15.12535°N, 106.63216°E</named-content></named-content>, 503 m elev., coll. 6 April 2016 by Somphouthone Phimmachak and Sengvilay Seateun. <named-content xmlns:xlink="http://www.w3.org/1999/xlink" content-type="dwc:institutional_code" xlink:type="simple">NUOL</named-content> 01157 (one adult male), same data as <named-content xmlns:xlink="http://www.w3.org/1999/xlink" content-type="dwc:institutional_code" xlink:type="simple">NUOL</named-content> 01156 except Xe Katam Waterfall, <named-content xmlns:xlink="http://www.w3.org/1999/xlink" content-type="dwc:verbatimCoordinates" xlink:type="simple"><named-content content-type="geo-json" specific-use="{&#34;type&#34;:&#34;Point&#34;,&#34;coordinates&#34;:[106.637790,15.123550]}" id="NCID0ERBAG" xlink:type="simple">15.12355°N, 106.63779°E</named-content></named-content>, 350 m elev.</p><p><bold>Thailand</bold>, Ubon Ratchatani Province, Na Chaluai District: <named-content xmlns:xlink="http://www.w3.org/1999/xlink" content-type="dwc:institutional_code" xlink:type="simple">FMNH</named-content> 266149 (one adult male), Phu Jong-Na Yoi National Park, Huay Luang Noi Stream, <named-content xmlns:xlink="http://www.w3.org/1999/xlink" content-type="dwc:verbatimCoordinates" xlink:type="simple"><named-content content-type="geo-json" specific-use="{&#34;type&#34;:&#34;Point&#34;,&#34;coordinates&#34;:[105.280060,14.437750]}" id="NCID0ECCAG" xlink:type="simple">14.43775°N, 105.28006°E</named-content></named-content>, 360 m elev., coll. 15 September 2004 by Bryan L. Stuart, Yodchaiy Chuaynkern, Chatchay Chuechat, and Sunchai Makchai. <named-content xmlns:xlink="http://www.w3.org/1999/xlink" content-type="dwc:institutional_code" xlink:type="simple">FMNH</named-content> 266155 (one adult male), <named-content xmlns:xlink="http://www.w3.org/1999/xlink" content-type="dwc:institutional_code" xlink:type="simple">FMNH</named-content> 266156 (one adult female), same data as <named-content xmlns:xlink="http://www.w3.org/1999/xlink" content-type="dwc:institutional_code" xlink:type="simple">FMNH</named-content> 266149 except hill evergreen forest along road, <named-content xmlns:xlink="http://www.w3.org/1999/xlink" content-type="dwc:verbatimCoordinates" xlink:type="simple"><named-content content-type="geo-json" specific-use="{&#34;type&#34;:&#34;Point&#34;,&#34;coordinates&#34;:[105.267920,14.438500]}" id="NCID0EZCAG" xlink:type="simple">14.43850°N, 105.26792°E</named-content></named-content>, 325 m elev., coll. 13 September 2004.</p><p><bold>Thailand</bold>, Ubon Ratchatani Province, Buntharik District: <named-content xmlns:xlink="http://www.w3.org/1999/xlink" content-type="dwc:institutional_code" xlink:type="simple">FMNH</named-content> 266157–58 (two adult females), Phu Jong-Na Yoi National Park, evergreen forest along dirt road, <named-content xmlns:xlink="http://www.w3.org/1999/xlink" content-type="dwc:verbatimCoordinates" xlink:type="simple"><named-content content-type="geo-json" specific-use="{&#34;type&#34;:&#34;Point&#34;,&#34;coordinates&#34;:[105.307530,14.441860]}" id="NCID0EKDAG" xlink:type="simple">14.44186°N, 105.30753°E</named-content></named-content>, 400 m elev., coll. 16 September 2004 by Bryan L. Stuart, Yodchaiy Chuaynkern, Chatchay Chuechat, and Sunchai Makchai.</p><p><bold>Thailand</bold>, Ubon Ratchatani Province, Sirindhorn District: <named-content xmlns:xlink="http://www.w3.org/1999/xlink" content-type="dwc:institutional_code" xlink:type="simple">FMNH</named-content> 173514–15 (two juveniles), Forestry Station, Sai Noi River, coll. 23 March 1958 by Edward H. Taylor.</p></tp:treatment-sec><tp:treatment-sec sec-type="Referred specimens" id="SECID0EYDAG"><title>Referred specimens.</title><p><named-content xmlns:xlink="http://www.w3.org/1999/xlink" content-type="dwc:institutional_code" xlink:type="simple">NCSM</named-content> 76491 (13 larvae), same data as <named-content xmlns:xlink="http://www.w3.org/1999/xlink" content-type="dwc:institutional_code" xlink:type="simple">NUOL</named-content> 00091. <named-content xmlns:xlink="http://www.w3.org/1999/xlink" content-type="dwc:institutional_code" xlink:type="simple">NCSM</named-content> 76492 (28 larvae), <named-content xmlns:xlink="http://www.w3.org/1999/xlink" content-type="dwc:institutional_code" xlink:type="simple">NCSM</named-content> 76493 (43 larvae), <named-content xmlns:xlink="http://www.w3.org/1999/xlink" content-type="dwc:institutional_code" xlink:type="simple">NCSM</named-content> 76494 (one clutch of 70 eggs), same data as <named-content xmlns:xlink="http://www.w3.org/1999/xlink" content-type="dwc:institutional_code" xlink:type="simple">NCSM</named-content> 76305.</p></tp:treatment-sec><tp:treatment-sec sec-type="etymology" id="SECID0E3EAG"><title>Etymology.</title><p>The specific epithet <italic>savan</italic> means paradise in the Lao language, and is a commonly used, truncated form of the name for Savannakhet Province, Laos, that contains the holotype and most paratype localities of the new species. The specific epithet <italic>savan</italic> is a noun in apposition.</p></tp:treatment-sec><tp:treatment-sec sec-type="Suggested common names" id="SECID0EIGAG"><title>Suggested common names.</title><p>Savan Fanged Frog (English), Kop Hone Savan (Lao), Kop Panomdongrak (Thai).</p></tp:treatment-sec><tp:treatment-sec sec-type="diagnosis" id="SECID0ENGAG"><title>Diagnosis.</title><p>Assigned to the genus <italic><tp:taxon-name><tp:taxon-name-part taxon-name-part-type="genus" reg="Limnonectes">Limnonectes</tp:taxon-name-part></tp:taxon-name></italic> on the basis of its inferred phylogenetic position (Fig. <xref ref-type="fig" rid="F1">1</xref>), the presence of fang-like odontoid processes on the lower jaw (<xref ref-type="bibr" rid="B11">Emerson et al. 2000</xref>; <xref ref-type="bibr" rid="B22">Lambertz et al. 2014</xref>), and having males with hypertrophied heads (<xref ref-type="bibr" rid="B22">Lambertz et al. 2014</xref>). Assigned to the subgenus <tp:taxon-name><tp:taxon-name-part taxon-name-part-type="genus" reg="Limnonectes"/><tp:taxon-name-part taxon-name-part-type="subgenus" reg="Elachyglossa">Elachyglossa</tp:taxon-name-part></tp:taxon-name> (following <xref ref-type="bibr" rid="B30">Ohler and Dubois 1999</xref>; <xref ref-type="bibr" rid="B22">Lambertz et al. 2014</xref>) on the basis of its close phylogenetic position to the subgenerotype <italic><tp:taxon-name><tp:taxon-name-part taxon-name-part-type="genus" reg="Limnonectes">L.</tp:taxon-name-part><tp:taxon-name-part taxon-name-part-type="species" reg="gyldenstolpei">gyldenstolpei</tp:taxon-name-part></tp:taxon-name></italic> (Fig. <xref ref-type="fig" rid="F1">1</xref>). A medium-sized <italic><tp:taxon-name><tp:taxon-name-part taxon-name-part-type="genus" reg="Limnonectes">Limnonectes</tp:taxon-name-part></tp:taxon-name></italic> having the combination of adult males with <abbrev xmlns:xlink="http://www.w3.org/1999/xlink" xlink:title="snout-vent length" id="ABBRID0ERIAG" xlink:type="simple">SVL</abbrev> 39.0–56.2, adult females with <abbrev xmlns:xlink="http://www.w3.org/1999/xlink" xlink:title="snout-vent length" id="ABBRID0EVIAG" xlink:type="simple">SVL</abbrev> 38.9–55.2; males with hypertrophied head; males with interorbital caruncle consisting of low-profile swelling without a free posterior margin, extending from level of anterior margin of eye to level midway between posterior margin of eye and tympanum; odontoid processes on anterior margin of lower jaw larger in males than in females; horizontal diameter of tympanum equal to eye in adult males, ¾ of eye diameter in subadult males, immature males, and females; enlarged, rounded, tubercles on dorsum, becoming more elongated dorsolaterally; dark brown or gray spotting on throat, belly, and ventral surfaces of forelimbs and hindlimbs; and ova with pigmented poles.</p><!--PageBreak  --></tp:treatment-sec><tp:treatment-sec sec-type="description" id="SECID0E1IAG"><title>Description of holotype.</title><p>Habitus moderately stocky; body broad anteriorly, tapering to narrow groin. Head broad and depressed, head width equal to head length. Snout obtusely pointed in dorsal view; round, projecting well beyond lower jaw in profile; nostril dorsolateral, much closer to tip of snout than to eye, below canthus; internarial distance 72% of interorbital distance; canthus rostralis indistinct, rounded, slightly constricted behind nostrils; lores concave, oblique; eye diameter 59% of snout length, upper eyelid width 50% of interorbital distance; pineal ocellus visible; tympanum imperfectly circular, not elevated from side of head, annulus visible, tympanum diameter equal to eye diameter and greater than distance between tympanum and eye; small, slit-like vocal sac openings on floor of mouth near lateral margin of tongue; vomerine teeth on two oblique ridges, equidistant to each other as to choanae; two large odontoid processes at front of mandible, triangular, tapered, length subequal to depth of mandible at base of process; median triangular symphysial knob at mandibular symphysis.</p><p>Forelimbs robust. Fingers relatively slender, without webbing, with fringe of skin on preaxial and postaxial sides of all fingers, fringes on Fingers II-III movable; tips of fingers rounded, expanded into discs; relative finger lengths II &lt; I &lt; IV &lt; III; distinct, rounded subarticular tubercles, one on Fingers I–II, two on Fingers III–IV; distinct thenar tubercle; two palmar tubercles in contact at base of Fingers II–IV; nuptial pad absent.</p><p>Hindlimbs robust. Toes relatively slender; tips of toes rounded, expanded into small discs; relative toe lengths I&lt;II&lt;III=V&lt;IV on right foot, I&lt;II&lt;V&lt;III&lt;IV on left foot; webbing on Toe I to base of disc, on preaxial side of Toe II to level midway between subarticular tubercle and disc and continuing as fringe to base of tip, on postaxial side of Toe II to base of disc, on preaxial side of Toe III to level of distal subarticular tubercle and continuing as fringe to base of disc, on postaxial side of Toe III to base of disc, on preaxial and postaxial sides of Toe IV to level of distal subarticular tubercle and continuing as fringe to base of disc, and on Toe V to base of disc; moveable fringe of skin on outer margins of Toes I and V; distinct fold on distal two-thirds of tarsus; distinct, elongate, oval, inner metatarsal tubercle, length approximately 59% distance between tip of toe I and tubercle; no outer metatarsal tubercle.</p><p>Skin on dorsum and flank shagreened with large, irregular, scattered tubercles; tubercles tipped with single, whitish spinule on loreal region, eyelid, lower back near groin, around vent, and ventral surfaces of tibiotarsus and foot; dense clusters of warts (enlarged tubercles), each tipped with numerous whitish spinules, on dorsal surfaces of shank; interorbital caruncle consisting of low-profile swelling without free posterior margin, extending from level of anterior margin of eye to level midway between posterior margin of eye and tympanum, with highest point between eyes; hypertrophied jaw musculature forming two low postorbital swellings on top of head at level of tympanum; distinct supratympanic fold from posterior corner of eye to axilla; rictal gland absent; dorsolateral fold absent; aberrant, triangular skin tag near midline of back; skin on throat with weak longitudinal wrinkles, that on remaining ventral surfaces smooth.</p></tp:treatment-sec><tp:treatment-sec sec-type="Color of holotype in life" id="SECID0ECJAG"><title>Color of holotype in life.</title><p>Dorsum tan. Loreal region, tympanic region, and dorsal surfaces of digits whitish gray. Back of head, dorsolateral region, under canthus and <!--PageBreak -->dorsoposterior region of tympanum with gray mottling. Dorsal and posterior surfaces of thigh, posterior surface of shank, and groin with yellowish wash. Lips with irregular, broad, gray bars, dorsal surfaces of limbs with cross-bands. Interorbital bar tannish yellow. Iris bronze with black vermiform mottling, black vertical and horizontal bars forming shape of a single plus sign (“+”) over eye (Fig. <xref ref-type="fig" rid="F3">3</xref>). Ventral surfaces not photographed prior to preservation.</p></tp:treatment-sec><tp:treatment-sec sec-type="Color of paratype male in life" id="SECID0EOJAG"><title>Color of paratype male in life.</title><p>Based on <named-content xmlns:xlink="http://www.w3.org/1999/xlink" content-type="dwc:institutional_code" xlink:type="simple">NCSM</named-content> 76303. Dorsal surfaces same as holotype except narrow yellow vertebral stripe from tip of snout to vent. Ventral surfaces very light gray with dark gray mottling, only small area near midline of chest nearly immaculate, dark gray mottling becoming denser on ventral surfaces of limbs, nearly uniformly dark gray on ventral surfaces of hands and feet. Inguinal region and ventral surfaces of shank with yellowish wash (Fig. <xref ref-type="fig" rid="F3">3</xref>).</p></tp:treatment-sec><tp:treatment-sec sec-type="Color of holotype in preservative" id="SECID0E4JAG"><title>Color of holotype in preservative.</title><p>Dorsal surfaces nearly uniformly brown with indistinct, scattered, dark brown mottling, lips with indistinct dark brown bars, and dorsal surfaces of limbs with indistinct dark brown cross-bands. Tympanum and forelimbs with lighter brown than remaining dorsum. Interorbital bar indistinct. Ventral <!--PageBreak -->surfaces light brown with dark brown mottling, becoming uniformly dark brown on ventral surfaces of hands and feet (Fig. <xref ref-type="fig" rid="F4">4</xref>).</p></tp:treatment-sec><tp:treatment-sec sec-type="description" id="SECID0EJKAG"><title>Description of eggs.</title><p>Based on subsample of eggs (<named-content xmlns:xlink="http://www.w3.org/1999/xlink" content-type="dwc:institutional_code" xlink:type="simple">NCSM</named-content> 76494) collected from a larger clutch <italic>in situ</italic> (Fig. <xref ref-type="fig" rid="F5">5</xref>). Most in Gosner Stage 14, with single jelly layer having diameter of 4.8–5.5 mm (5.1 ± 0.3, <italic>n</italic> = 13), and embryos with a darkly pigmented animal pole having diameter of 2.2–2.5 mm (2.3 ± 0.1, <italic>n</italic> = 13).</p><fig id="F5" position="float" orientation="portrait"><label>Figure 5.</label><caption><p><italic><tp:taxon-name><tp:taxon-name-part taxon-name-part-type="genus" reg="Limnonectes">Limnonectes</tp:taxon-name-part><tp:taxon-name-part taxon-name-part-type="species" reg="savan">savan</tp:taxon-name-part></tp:taxon-name></italic> sp. nov. <bold>A</bold> oviposition site with dead palm frond <italic>in situ</italic> in Savannakhet Province, Laos <bold>B</bold> eggs (<named-content xmlns:xlink="http://www.w3.org/1999/xlink" content-type="dwc:institutional_code" xlink:type="simple">NCSM</named-content> 76494) prior to preservation adhered to underside of dead palm frond that is visible in previous image <bold>C</bold> eggs (<named-content xmlns:xlink="http://www.w3.org/1999/xlink" content-type="dwc:institutional_code" xlink:type="simple">NCSM</named-content> 76494) in preservative with jelly layer <bold>D</bold> eggs (<named-content xmlns:xlink="http://www.w3.org/1999/xlink" content-type="dwc:institutional_code" xlink:type="simple">NCSM</named-content> 76494) in preservative after removal from jelly layer.</p></caption><graphic xmlns:xlink="http://www.w3.org/1999/xlink" xlink:href="zookeys-846-133-g005.jpg" position="float" orientation="portrait" xlink:type="simple" id="oo_302196.jpg"/></fig></tp:treatment-sec><tp:treatment-sec sec-type="description" id="SECID0EPMAG"><title>Description of larvae.</title><p>Based on largest individual in series of 28 larvae (<named-content xmlns:xlink="http://www.w3.org/1999/xlink" content-type="dwc:institutional_code" xlink:type="simple">NCSM</named-content> 76492; Fig. <xref ref-type="fig" rid="F6">6</xref>). Gosner Stage 31, <abbrev xmlns:xlink="http://www.w3.org/1999/xlink" xlink:title="total length" id="ABBRID0E5MAG" xlink:type="simple">TL</abbrev> 18.4 mm, <abbrev xmlns:xlink="http://www.w3.org/1999/xlink" xlink:title="body length" id="ABBRID0ECNAG" xlink:type="simple">BL</abbrev> 7.4 mm, <abbrev xmlns:xlink="http://www.w3.org/1999/xlink" xlink:title="tail length" id="ABBRID0EGNAG" xlink:type="simple">TAL</abbrev> 11.0 mm. Body oval in dorsal view, slightly compressed dorsoventrally, maximum body width slightly anterior to level of spiracle. Nares dorsal, without raised rim. Eyes dorsolateral, not visible from below. Spiracular tube single, sinistral on left side, angled slightly dorsally, aperture near midline and projecting posteriorly, approximately midway between snout and end of body. Tail slender, tapering in distal one-fourth to rounded tip, origins of dorsal and ventral fins at end of body, dorsal and ventral fin widest near middle of tail, dorsal fin only slightly deeper than ventral fin. Oral disk ventral, subterminal, width about 39% maximum width of body. Anterior labium with single row of papillae on lateral margins; posterior labium with single row of papillae on lateral and posterior margins; papillae homogenous in length. Labial tooth row formula 2(2)/3(1). A-1 longer than A-2, medial gap in A-2 approximately three-fourth length of A-2. P-1 and P-2 subequal in length, P-3 approximately one-half length of P-1 and P-2. Upper and lower jaw sheaths black with serrated margins, upper sheath without median convexity. In life, dorsum light brown. In preservative, body and tail white with brown mot<!--PageBreak -->tling on dorsolateral surfaces of body, forming indistinct crossbands on tail. Intestine yellow in dorsal and ventral views. Measurements (<abbrev xmlns:xlink="http://www.w3.org/1999/xlink" xlink:title="total length" id="ABBRID0EMNAG" xlink:type="simple">TL</abbrev>) of additional larvae (<named-content xmlns:xlink="http://www.w3.org/1999/xlink" content-type="dwc:institutional_code" xlink:type="simple">NCSM</named-content> 76491–93): Gosner Stage 25 11.7–13.1 mm (12.4 ± 0.4, <italic>n</italic> = 15), Gosner Stage 26 12.9–14.5 mm (13.6 ± 0.5, <italic>n</italic> = 13), Gosner Stage 27 14.2–15.8 mm (15.0 ± 0.6, <italic>n</italic> = 13), and Gosner Stage 28 15.5–17.0 mm (16.3 ± 0.8, <italic>n</italic> = 3).</p><fig id="F6" position="float" orientation="portrait"><label>Figure 6.</label><caption><p><italic><tp:taxon-name><tp:taxon-name-part taxon-name-part-type="genus" reg="Limnonectes">Limnonectes</tp:taxon-name-part><tp:taxon-name-part taxon-name-part-type="species" reg="savan">savan</tp:taxon-name-part></tp:taxon-name></italic> sp. nov. larvae <bold>A</bold><italic>in situ</italic> in puddle in wet gully in semi-evergreen forest in Savannakhet Province, Laos; one exemplar larva in preservative (<named-content xmlns:xlink="http://www.w3.org/1999/xlink" content-type="dwc:institutional_code" xlink:type="simple">NCSM</named-content> 76492) at Gosner Stage 31, <abbrev xmlns:xlink="http://www.w3.org/1999/xlink" xlink:title="total length" id="ABBRID0EZOAG" xlink:type="simple">TL</abbrev> 18.4 mm in <bold>B</bold> oral view <bold>C</bold> dorsal view <bold>D</bold> lateral view and <bold>E</bold> ventral view.</p></caption><graphic xmlns:xlink="http://www.w3.org/1999/xlink" xlink:href="zookeys-846-133-g006.jpg" position="float" orientation="portrait" xlink:type="simple" id="oo_302197.jpg"/></fig></tp:treatment-sec><tp:treatment-sec sec-type="variation" id="SECID0EKPAG"><title>Variations.</title><p>Females lack caruncle and postorbital swellings (Fig. <xref ref-type="fig" rid="F3">3</xref>); have narrower heads in dorsal view than males (Table <xref ref-type="table" rid="T1">1</xref>; Fig. <xref ref-type="fig" rid="F4">4</xref>); have relatively smaller tympana than males, with tympanum diameter less than eye diameter (Table <xref ref-type="table" rid="T1">1</xref>; Fig. <xref ref-type="fig" rid="F3">3</xref>); have smaller and shorter odontoid processes than males; have more elongated tubercles on dorsolateral region and flank than males; and contain ova with pigmented poles (Fig. <xref ref-type="fig" rid="F5">5</xref>).</p><table-wrap id="T1" position="float" orientation="portrait"><label>Table 1.</label><caption><p>Measurements (mm) of types of <italic><tp:taxon-name><tp:taxon-name-part taxon-name-part-type="genus" reg="Limnonectes">Limnonectes</tp:taxon-name-part><tp:taxon-name-part taxon-name-part-type="species" reg="savan">savan</tp:taxon-name-part></tp:taxon-name></italic> sp. nov. and <italic><tp:taxon-name><tp:taxon-name-part taxon-name-part-type="genus" reg="Limnonectes">L.</tp:taxon-name-part><tp:taxon-name-part taxon-name-part-type="species" reg="dabanus">dabanus</tp:taxon-name-part></tp:taxon-name>.</italic> Abbreviations defined in the text. Values are presented as range; mean ± standard deviation (<abbrev xmlns:xlink="http://www.w3.org/1999/xlink" xlink:title="standard deviation" id="ABBRID0EIRAG" xlink:type="simple">SD</abbrev>).</p></caption><table id="TID0EN1AE" rules="all"><tbody><tr><td rowspan="3" colspan="1">
                    <bold>Measurement</bold>
                  </td><td rowspan="1" colspan="1">
                    <bold><italic><tp:taxon-name>
                          <tp:taxon-name-part taxon-name-part-type="genus" reg="Limnonectes">L.</tp:taxon-name-part>
                          <tp:taxon-name-part taxon-name-part-type="species" reg="savan">savan</tp:taxon-name-part>
                        </tp:taxon-name></italic></bold>
                  </td><td rowspan="1" colspan="1">
                    <bold><italic><tp:taxon-name>
                          <tp:taxon-name-part taxon-name-part-type="genus" reg="Limnonectes">L.</tp:taxon-name-part>
                          <tp:taxon-name-part taxon-name-part-type="species" reg="savan">savan</tp:taxon-name-part>
                        </tp:taxon-name></italic></bold>
                  </td><td rowspan="1" colspan="1">
                    <bold><italic><tp:taxon-name>
                          <tp:taxon-name-part taxon-name-part-type="genus" reg="Limnonectes">L.</tp:taxon-name-part>
                          <tp:taxon-name-part taxon-name-part-type="species" reg="savan">savan</tp:taxon-name-part>
                        </tp:taxon-name></italic></bold>
                  </td><td rowspan="1" colspan="1">
                    <bold><italic><tp:taxon-name>
                          <tp:taxon-name-part taxon-name-part-type="genus" reg="Limnonectes">L.</tp:taxon-name-part>
                          <tp:taxon-name-part taxon-name-part-type="species" reg="dabanus">dabanus</tp:taxon-name-part>
                        </tp:taxon-name></italic></bold>
                  </td><td rowspan="1" colspan="1">
                    <bold><italic><tp:taxon-name>
                          <tp:taxon-name-part taxon-name-part-type="genus" reg="Limnonectes">L.</tp:taxon-name-part>
                          <tp:taxon-name-part taxon-name-part-type="species" reg="dabanus">dabanus</tp:taxon-name-part>
                        </tp:taxon-name></italic></bold>
                  </td></tr><tr><td rowspan="2" colspan="1">
                    <bold>Holotype male <named-content xmlns:xlink="http://www.w3.org/1999/xlink" content-type="dwc:institutional_code" xlink:type="simple">NCSM</named-content> 76288</bold>
                  </td><td rowspan="1" colspan="1">
                    <bold>Paratype males</bold>
                  </td><td rowspan="1" colspan="1">
                    <bold>Paratype females</bold>
                  </td><td rowspan="1" colspan="1">
                    <bold>Males</bold>
                  </td><td rowspan="1" colspan="1">
                    <bold>Females</bold>
                  </td></tr><tr><td rowspan="1" colspan="1">
                    <bold><italic>n</italic> = 22</bold>
                  </td><td rowspan="1" colspan="1">
                    <bold><italic>n</italic> = 14</bold>
                  </td><td rowspan="1" colspan="1">
                    <bold><italic>n</italic> = 24</bold>
                  </td><td rowspan="1" colspan="1">
                    <bold><italic>n</italic> = 14</bold>
                  </td></tr><tr><td rowspan="1" colspan="1">
                    <abbrev xmlns:xlink="http://www.w3.org/1999/xlink" xlink:title="snout-vent length" id="ABBRID0EAXAG" xlink:type="simple">SVL</abbrev>
                  </td><td rowspan="1" colspan="1">56.2</td><td rowspan="1" colspan="1">39.0–53.6; 45.9 ± 4.8</td><td rowspan="1" colspan="1">38.9–55.2; 47.2 ± 5.5</td><td rowspan="1" colspan="1">48.8–64.4; 56.9± 4.5</td><td rowspan="1" colspan="1">42.3–57.4; 48.2 ± 4.8</td></tr><tr><td rowspan="1" colspan="1">
                    <abbrev xmlns:xlink="http://www.w3.org/1999/xlink" xlink:title="head length from tip of snout to rear of jaws" id="ABBRID0EYXAG" xlink:type="simple">HDL</abbrev>
                  </td><td rowspan="1" colspan="1">26.8</td><td rowspan="1" colspan="1">16.6–26.0; 20.4 ± 2.9</td><td rowspan="1" colspan="1">15.7–22.2; 19.2 ± 2.2</td><td rowspan="1" colspan="1">21.2–38.0; 26.8 ± 3.5</td><td rowspan="1" colspan="1">17.3–24.1; 20.0 ± 1.9</td></tr><tr><td rowspan="1" colspan="1">
                    <abbrev xmlns:xlink="http://www.w3.org/1999/xlink" xlink:title="maximum head width" id="ABBRID0EQYAG" xlink:type="simple">HDW</abbrev>
                  </td><td rowspan="1" colspan="1">26.9</td><td rowspan="1" colspan="1">17.0–26.1; 20.8 ± 2.7</td><td rowspan="1" colspan="1">16.1–22.1; 19.8 ± 2.3</td><td rowspan="1" colspan="1">20.8–35.4; 26.5 ± 3.2</td><td rowspan="1" colspan="1">17.1–23.9; 19.8 ± 1.8</td></tr><tr><td rowspan="1" colspan="1">
                    <abbrev xmlns:xlink="http://www.w3.org/1999/xlink" xlink:title="snout length from tip of snout to anterior margin of eye" id="ABBRID0EIZAG" xlink:type="simple">SNT</abbrev>
                  </td><td rowspan="1" colspan="1">9.9</td><td rowspan="1" colspan="1">6.1–9.9; 7.8 ± 1.1</td><td rowspan="1" colspan="1">6.1–9.2; 7.6 ± 0.9</td><td rowspan="1" colspan="1">8.9–14.3; 11.0 ± 1.1</td><td rowspan="1" colspan="1">7.0–9.8; 8.2 ± 0.8</td></tr><tr><td rowspan="1" colspan="1">
                    <abbrev xmlns:xlink="http://www.w3.org/1999/xlink" xlink:title="eye diameter" id="ABBRID0EA1AG" xlink:type="simple">EYE</abbrev>
                  </td><td rowspan="1" colspan="1">5.8</td><td rowspan="1" colspan="1">4.5–6.9; 5.4 ± 0.7</td><td rowspan="1" colspan="1">4.4–6.8; 5.5 ± 0.8</td><td rowspan="1" colspan="1">5.4–7.3; 6.2 ± 0.5</td><td rowspan="1" colspan="1">5.1–7.1; 5.9 ± 0.6</td></tr><tr><td rowspan="1" colspan="1">
                    <abbrev xmlns:xlink="http://www.w3.org/1999/xlink" xlink:title="interorbital distance, measured as minimum distance between eyes on top of head" id="ABBRID0EY1AG" xlink:type="simple">IOD</abbrev>
                  </td><td rowspan="1" colspan="1">7.6</td><td rowspan="1" colspan="1">3.0–7.5; 5.1 ± 1.2</td><td rowspan="1" colspan="1">3.1–4.9; 4.2 ± 0.4</td><td rowspan="1" colspan="1">5.2–7.9; 6.4 ± 0.7</td><td rowspan="1" colspan="1">3.8–5.3; 4.3 ± 0.3</td></tr><tr><td rowspan="1" colspan="1">
                    <abbrev xmlns:xlink="http://www.w3.org/1999/xlink" xlink:title="horizontal diameter of tympanum" id="ABBRID0EQ2AG" xlink:type="simple">TMP</abbrev>
                  </td><td rowspan="1" colspan="1">5.8</td><td rowspan="1" colspan="1">3.4–6.3; 4.7 ± 0.8</td><td rowspan="1" colspan="1">3.4–5.5; 4.3 ± 0.7</td><td rowspan="1" colspan="1">5.0–9.5; 6.5 ± 1.3</td><td rowspan="1" colspan="1">3.7–5.3; 4.4 ± 0.6</td></tr><tr><td rowspan="1" colspan="1">
                    <abbrev xmlns:xlink="http://www.w3.org/1999/xlink" xlink:title="internasal distance" id="ABBRID0EI3AG" xlink:type="simple">IND</abbrev>
                  </td><td rowspan="1" colspan="1">5.5</td><td rowspan="1" colspan="1">3.6–6.0; 4.6 ± 0.6</td><td rowspan="1" colspan="1">3.9–5.6; 4.6 ± 0.5</td><td rowspan="1" colspan="1">4.6–7.7; 5.7 ± 0.6</td><td rowspan="1" colspan="1">4.1–5.9; 4.7 ± 0.5</td></tr><tr><td rowspan="1" colspan="1">
                    <abbrev xmlns:xlink="http://www.w3.org/1999/xlink" xlink:title="shank length" id="ABBRID0EA4AG" xlink:type="simple">SHK</abbrev>
                  </td><td rowspan="1" colspan="1">26.9</td><td rowspan="1" colspan="1">18.6–25.8; 22.2 ± 2.1</td><td rowspan="1" colspan="1">18.9–25.4; 22.5 ± 2.4</td><td rowspan="1" colspan="1">23.0–31.1; 27.8 ± 2.7</td><td rowspan="1" colspan="1">21.9–29.3; 24.5 ± 2.1</td></tr><tr><td rowspan="1" colspan="1">
                    <abbrev xmlns:xlink="http://www.w3.org/1999/xlink" xlink:title="thigh length, from knee to midline of vent" id="ABBRID0EY4AG" xlink:type="simple">TGH</abbrev>
                  </td><td rowspan="1" colspan="1">28.9</td><td rowspan="1" colspan="1">18.4–29.1; 23.9 ± 2.8</td><td rowspan="1" colspan="1">20.0–28.0; 24.3 ± 3.2</td><td rowspan="1" colspan="1">22.0–33.1; 29.1± 3.1</td><td rowspan="1" colspan="1">21.9–31.1; 24.8 ± 2.3</td></tr><tr><td rowspan="1" colspan="1">
                    <abbrev xmlns:xlink="http://www.w3.org/1999/xlink" xlink:title="forearm length, from elbow to base of palmar tubercle" id="ABBRID0EQ5AG" xlink:type="simple">LAL</abbrev>
                  </td><td rowspan="1" colspan="1">11.0</td><td rowspan="1" colspan="1">7.1–10.4; 8.8 ± 0.9</td><td rowspan="1" colspan="1">7.7–10.8; 9.2 ± 1.2</td><td rowspan="1" colspan="1">8.5–14.1; 11.6 ± 1.3</td><td rowspan="1" colspan="1">8.2–11.6; 9.8 ± 0.9</td></tr><tr><td rowspan="1" colspan="1">
                    <abbrev xmlns:xlink="http://www.w3.org/1999/xlink" xlink:title="manus length from tip of third digit to base of palmar tubercle" id="ABBRID0EI6AG" xlink:type="simple">HND</abbrev>
                  </td><td rowspan="1" colspan="1">13.8</td><td rowspan="1" colspan="1">9.7–14.6; 12.1± 1.3</td><td rowspan="1" colspan="1">9.3–14.0; 12.2 ± 1.4</td><td rowspan="1" colspan="1">12.4–16.6; 15.1 ± 1.3</td><td rowspan="1" colspan="1">11.1–14.1; 12.5 ± 1.0</td></tr><tr><td rowspan="1" colspan="1">
                    <abbrev xmlns:xlink="http://www.w3.org/1999/xlink" xlink:title="pes length from tip of fourth toe to base of inner metatarsal tubercle" id="ABBRID0EAABG" xlink:type="simple">FTL</abbrev>
                  </td><td rowspan="1" colspan="1">26.6</td><td rowspan="1" colspan="1">18.8–25.7; 22.3 ± 2.1</td><td rowspan="1" colspan="1">18.0–25.4; 22.5± 2.4</td><td rowspan="1" colspan="1">22.4–31.4; 27.3 ± 2.7</td><td rowspan="1" colspan="1">21.8–27.0; 23.8 ± 1.6</td></tr><tr><td rowspan="1" colspan="1">
                    <abbrev xmlns:xlink="http://www.w3.org/1999/xlink" xlink:title="inner metatarsal tubercle length" id="ABBRID0EYABG" xlink:type="simple">IML</abbrev>
                  </td><td rowspan="1" colspan="1">4.1</td><td rowspan="1" colspan="1">2.3–4.0; 3.2 ± 0.4</td><td rowspan="1" colspan="1">2.9–4.0; 3.4± 0.4</td><td rowspan="1" colspan="1">3.0–4.6; 3.8 ± 0.4</td><td rowspan="1" colspan="1">2.8–4.2; 3.3 ± 0.4</td></tr><tr><td rowspan="1" colspan="1">
                    <abbrev xmlns:xlink="http://www.w3.org/1999/xlink" xlink:title="inner metatarsal tubercle width" id="ABBRID0EQBBG" xlink:type="simple">IMW</abbrev>
                  </td><td rowspan="1" colspan="1">1.3</td><td rowspan="1" colspan="1">1.0–2.1; 1.3 ± 0.3</td><td rowspan="1" colspan="1">0.8–1.6; 1.3 ± 0.2</td><td rowspan="1" colspan="1">1.1–2.0; 1.5 ± 0.2</td><td rowspan="1" colspan="1">0.9–1.6; 1.1 ± 0.2</td></tr><tr><td rowspan="1" colspan="1"><abbrev xmlns:xlink="http://www.w3.org/1999/xlink" xlink:title="horizontal diameter of tympanum" id="ABBRID0EICBG" xlink:type="simple">TMP</abbrev>:<abbrev xmlns:xlink="http://www.w3.org/1999/xlink" xlink:title="eye diameter" id="ABBRID0EMCBG" xlink:type="simple">EYE</abbrev></td><td rowspan="1" colspan="1">1.0</td><td rowspan="1" colspan="1">0.7–1.1; 0.9 ± 0.1</td><td rowspan="1" colspan="1">0.7–0.9; 0.8 ± 0.1</td><td rowspan="1" colspan="1">0.8–1.5; 1.0 ± 0.2</td><td rowspan="1" colspan="1">0.7–0.8; 0.8 ± 0.1</td></tr><tr><td rowspan="1" colspan="1"><abbrev xmlns:xlink="http://www.w3.org/1999/xlink" xlink:title="horizontal diameter of tympanum" id="ABBRID0EDDBG" xlink:type="simple">TMP</abbrev>:<abbrev xmlns:xlink="http://www.w3.org/1999/xlink" xlink:title="snout-vent length" id="ABBRID0EHDBG" xlink:type="simple">SVL</abbrev></td><td rowspan="1" colspan="1">0.1</td><td rowspan="1" colspan="1">0.1–0.1; 0.1 ± 0.0</td><td rowspan="1" colspan="1">0.1–0.1; 0.1 ± 0.0</td><td rowspan="1" colspan="1">0.1–0.2; 0.1 ± 0.0</td><td rowspan="1" colspan="1">0.1–0.1; 0.1 ± 0.0</td></tr></tbody></table></table-wrap><p>The holotype is the largest male in the type series, with the next largest male (<named-content xmlns:xlink="http://www.w3.org/1999/xlink" content-type="dwc:institutional_code" xlink:type="simple">NCSM</named-content> 76299) having <abbrev xmlns:xlink="http://www.w3.org/1999/xlink" xlink:title="snout-vent length" id="ABBRID0EAEBG" xlink:type="simple">SVL</abbrev> of 53.6 mm. Two paratype males (<named-content xmlns:xlink="http://www.w3.org/1999/xlink" content-type="dwc:institutional_code" xlink:type="simple">NCSM</named-content> 76299, <named-content xmlns:xlink="http://www.w3.org/1999/xlink" content-type="dwc:institutional_code" xlink:type="simple">NCSM</named-content> 76303) have higher-profile caruncles, higher-profile postorbital swellings, and more distinct longitudinal wrinkles on skin of throat than holotype.</p><p>Dorsal surfaces are lighter brown, or have more gray mottling, in some specimens than in the holotype. Lip bars on lips and crossbands on dorsal surfaces of limbs more distinct in some specimens than in the holotype. Six paratypes (<named-content xmlns:xlink="http://www.w3.org/1999/xlink" content-type="dwc:institutional_code" xlink:type="simple">NCSM</named-content> 76294, <named-content xmlns:xlink="http://www.w3.org/1999/xlink" content-type="dwc:institutional_code" xlink:type="simple">NCSM</named-content> 76302–04, <named-content xmlns:xlink="http://www.w3.org/1999/xlink" content-type="dwc:institutional_code" xlink:type="simple">NUOL</named-content> 00061, <named-content xmlns:xlink="http://www.w3.org/1999/xlink" content-type="dwc:institutional_code" xlink:type="simple">NUOL</named-content> 00091, <named-content xmlns:xlink="http://www.w3.org/1999/xlink" content-type="dwc:institutional_code" xlink:type="simple">NUOL</named-content> 01153, and <named-content xmlns:xlink="http://www.w3.org/1999/xlink" content-type="dwc:institutional_code" xlink:type="simple">SAMA</named-content> R64247) have a narrow, pale vertebral stripe from tip of snout to vent. Measurements of adults are summarized in Table <xref ref-type="table" rid="T1">1</xref>.</p></tp:treatment-sec><tp:treatment-sec sec-type="distribution" id="SECID0ESFBG"><title>Distribution, natural history.</title><p><italic><tp:taxon-name><tp:taxon-name-part taxon-name-part-type="genus" reg="Limnonectes">Limnonectes</tp:taxon-name-part><tp:taxon-name-part taxon-name-part-type="species" reg="savan">savan</tp:taxon-name-part></tp:taxon-name></italic> is known to occur in central and southern Laos (Khammouan, Savannakhet, and Champasak Provinces), and northeastern Thailand (Ubon Ratchatani; Fig. <xref ref-type="fig" rid="F7">7</xref>). <xref ref-type="bibr" rid="B7">Chan-ard (2003)</xref> also reported it (as <italic><tp:taxon-name><tp:taxon-name-part taxon-name-part-type="genus" reg="Limnonectes">Limnonectes</tp:taxon-name-part></tp:taxon-name></italic> sp.) from Amnat Charoen Provinces in northeastern Thailand. The species occurs in hill and semi-evergreen forest from 254–790 m elevation, and is usually associated with small (1–3 m wide) streams (Fig. <xref ref-type="fig" rid="F8">8</xref>); based on 51 specimens sampled at night (1900h–2251h), 38 (74.5%) were found in streams (permanent streams with rocky or sandy substrates, or intermittent streams), nine (17.7%) were found in puddles, two (3.9%) were found in ponds, and two (3.9%) were found on the forest floor, away from an obvious body of water. Nineteen (37.3%) of the 51 specimens were sampled in water, with the remaining 32 individuals (62.7%) found on substrates of soil, leaf litter, rocks or logs.</p><fig id="F7" position="float" orientation="portrait"><label>Figure 7.</label><caption><p>Localities of studied specimens of <italic><tp:taxon-name><tp:taxon-name-part taxon-name-part-type="genus" reg="Limnonectes">Limnonectes</tp:taxon-name-part><tp:taxon-name-part taxon-name-part-type="species" reg="savan">savan</tp:taxon-name-part></tp:taxon-name></italic> sp. nov. at the holotype locality at Savannakhet Province, Vilabouli District, Laos (star) and the paratype localities at Khammouan Province, Boualapha District, Laos (square), Champasak Province, Pakxong District, Laos (asterisk), Ubon Ratchathani Province, Sirindhorn District, Thailand (circle), and Ubon Ratchathani Province, Na Chaluai and Buntharik Districts, Thailand (triangle).</p></caption><graphic xmlns:xlink="http://www.w3.org/1999/xlink" xlink:href="zookeys-846-133-g007.jpg" position="float" orientation="portrait" xlink:type="simple" id="oo_302198.jpg"/></fig><fig id="F8" position="float" orientation="portrait"><label>Figure 8.</label><caption><p>Habitat of <italic><tp:taxon-name><tp:taxon-name-part taxon-name-part-type="genus" reg="Limnonectes">Limnonectes</tp:taxon-name-part><tp:taxon-name-part taxon-name-part-type="species" reg="savan">savan</tp:taxon-name-part></tp:taxon-name></italic> sp. nov. in Savannakhet Province, Vilabouli District, Laos in December 2008 at <bold>A</bold> Houay Khalai Stream, Ban Khalai Village, and <bold>B</bold> Houay Hong Stream, Ban Houay Hong Village.</p></caption><graphic xmlns:xlink="http://www.w3.org/1999/xlink" xlink:href="zookeys-846-133-g008.jpg" position="float" orientation="portrait" xlink:type="simple" id="oo_302199.jpg"/></fig><p><italic><tp:taxon-name><tp:taxon-name-part taxon-name-part-type="genus" reg="Limnonectes">Limnonectes</tp:taxon-name-part><tp:taxon-name-part taxon-name-part-type="species" reg="savan">savan</tp:taxon-name-part></tp:taxon-name></italic> breeds in puddles on the forest floor during the rainy season. A chorus of calling males, including paratype male <named-content xmlns:xlink="http://www.w3.org/1999/xlink" content-type="dwc:institutional_code" xlink:type="simple">NCSM</named-content> 76299, was observed in a wet gully under roots and dead leaves in semi-evergreen forest at 1935 h on 28 June 2009. Egg clutch <named-content xmlns:xlink="http://www.w3.org/1999/xlink" content-type="dwc:institutional_code" xlink:type="simple">NCSM</named-content> 76494 was found adhering to the underside of a submerged dead palm frond in a puddle in the same wet gully on 1 July 2009 (Fig. <xref ref-type="fig" rid="F5">5</xref>). Larvae <named-content xmlns:xlink="http://www.w3.org/1999/xlink" content-type="dwc:institutional_code" xlink:type="simple">NCSM</named-content> 76491 (<italic>n</italic>=13), <named-content xmlns:xlink="http://www.w3.org/1999/xlink" content-type="dwc:institutional_code" xlink:type="simple">NCSM</named-content> 76492 (<italic>n</italic>=28), and <named-content xmlns:xlink="http://www.w3.org/1999/xlink" content-type="dwc:institutional_code" xlink:type="simple">NCSM</named-content> 76493 (<italic>n</italic>=43) were sampled from small puddles (0.2–1 m diameter) in the same wet gully during 28 June–1 July 2009 (Fig. <xref ref-type="fig" rid="F6">6</xref>).</p><p><italic><tp:taxon-name><tp:taxon-name-part taxon-name-part-type="genus" reg="Limnonectes">Limnonectes</tp:taxon-name-part><tp:taxon-name-part taxon-name-part-type="species" reg="savan">savan</tp:taxon-name-part></tp:taxon-name></italic> occurs in sympatry with <italic><tp:taxon-name><tp:taxon-name-part taxon-name-part-type="genus" reg="Limnonectes">L.</tp:taxon-name-part><tp:taxon-name-part taxon-name-part-type="species" reg="lauhachindai">lauhachindai</tp:taxon-name-part></tp:taxon-name></italic> in Ubon Ratchathani Province in northeastern Thailand (Appendix 1), but its geographic distribution appears to be parapatric to that of <italic><tp:taxon-name><tp:taxon-name-part taxon-name-part-type="genus" reg="Limnonectes">L.</tp:taxon-name-part><tp:taxon-name-part taxon-name-part-type="species" reg="dabanus">dabanus</tp:taxon-name-part></tp:taxon-name></italic> in southern Laos, and to that of <italic><tp:taxon-name><tp:taxon-name-part taxon-name-part-type="genus" reg="Limnonectes">L.</tp:taxon-name-part><tp:taxon-name-part taxon-name-part-type="species" reg="gyldenstolpei">gyldenstolpei</tp:taxon-name-part></tp:taxon-name></italic> in central and southern Laos and northeastern Thailand (Appendix 1).</p><!--PageBreak  --><!--PageBreak  --></tp:treatment-sec><tp:treatment-sec sec-type="comparisons" id="SECID0EOLBG"><title>Comparisons.</title><p><italic><tp:taxon-name><tp:taxon-name-part taxon-name-part-type="genus" reg="Limnonectes">Limnonectes</tp:taxon-name-part><tp:taxon-name-part taxon-name-part-type="species" reg="savan">savan</tp:taxon-name-part></tp:taxon-name></italic> differs from all other species of mainland Southeast Asian <italic><tp:taxon-name><tp:taxon-name-part taxon-name-part-type="genus" reg="Limnonectes">Limnonectes</tp:taxon-name-part></tp:taxon-name></italic>, except <italic><tp:taxon-name><tp:taxon-name-part taxon-name-part-type="genus" reg="Limnonectes">L.</tp:taxon-name-part><tp:taxon-name-part taxon-name-part-type="species" reg="gyldenstolpei">gyldenstolpei</tp:taxon-name-part></tp:taxon-name></italic>, <italic><tp:taxon-name><tp:taxon-name-part taxon-name-part-type="genus" reg="Limnonectes">L.</tp:taxon-name-part><tp:taxon-name-part taxon-name-part-type="species" reg="lauhachindai">lauhachindai</tp:taxon-name-part></tp:taxon-name></italic>, <italic><tp:taxon-name><tp:taxon-name-part taxon-name-part-type="genus" reg="Limnonectes">L.</tp:taxon-name-part><tp:taxon-name-part taxon-name-part-type="species" reg="dabanus">dabanus</tp:taxon-name-part></tp:taxon-name></italic>, <italic><tp:taxon-name><tp:taxon-name-part taxon-name-part-type="genus" reg="Limnonectes">L.</tp:taxon-name-part><tp:taxon-name-part taxon-name-part-type="species" reg="macrognathus">macrognathus</tp:taxon-name-part></tp:taxon-name></italic>, and <italic><tp:taxon-name><tp:taxon-name-part taxon-name-part-type="genus" reg="Limnonectes">L.</tp:taxon-name-part><tp:taxon-name-part taxon-name-part-type="species" reg="plicatellus">plicatellus</tp:taxon-name-part></tp:taxon-name></italic>, by having mature males with an interorbital caruncle (sensu <xref ref-type="bibr" rid="B22">Lambertz et al. 2014</xref>). <italic><tp:taxon-name><tp:taxon-name-part taxon-name-part-type="genus" reg="Limnonectes">Limnonectes</tp:taxon-name-part><tp:taxon-name-part taxon-name-part-type="species" reg="savan">savan</tp:taxon-name-part></tp:taxon-name></italic> differs from these five species by having mature males with interorbital caruncle consisting of low-profile swelling without free posterior margin, with highest point at level between eyes (vs. caruncle U-shaped with free posterior margin in <italic><tp:taxon-name><tp:taxon-name-part taxon-name-part-type="genus" reg="Limnonectes">L.</tp:taxon-name-part><tp:taxon-name-part taxon-name-part-type="species" reg="gyldenstolpei">gyldenstolpei</tp:taxon-name-part></tp:taxon-name></italic> and <italic><tp:taxon-name><tp:taxon-name-part taxon-name-part-type="genus" reg="Limnonectes">L.</tp:taxon-name-part><tp:taxon-name-part taxon-name-part-type="species" reg="lauhachindai">lauhachindai</tp:taxon-name-part></tp:taxon-name></italic>, caruncle high-profiled in <italic><tp:taxon-name><tp:taxon-name-part taxon-name-part-type="genus" reg="Limnonectes">L.</tp:taxon-name-part><tp:taxon-name-part taxon-name-part-type="species" reg="dabanus">dabanus</tp:taxon-name-part></tp:taxon-name></italic>, caruncle high-profiled and horned in <italic><tp:taxon-name><tp:taxon-name-part taxon-name-part-type="genus" reg="Limnonectes">L.</tp:taxon-name-part><tp:taxon-name-part taxon-name-part-type="species" reg="plicatellus">plicatellus</tp:taxon-name-part></tp:taxon-name></italic>, and caruncle with highest point posterior to level of eyes in <italic><tp:taxon-name><tp:taxon-name-part taxon-name-part-type="genus" reg="Limnonectes">L.</tp:taxon-name-part><tp:taxon-name-part taxon-name-part-type="species" reg="macrognathus">macrognathus</tp:taxon-name-part></tp:taxon-name></italic>); and by having dark spotting on ventral surfaces of chest, belly, and limbs in preserved specimens of adults and juveniles of both sexes (vs. these surfaces mostly immaculate in <italic><tp:taxon-name><tp:taxon-name-part taxon-name-part-type="genus" reg="Limnonectes">L.</tp:taxon-name-part><tp:taxon-name-part taxon-name-part-type="species" reg="gyldenstolpei">gyldenstolpei</tp:taxon-name-part></tp:taxon-name></italic>, <italic><tp:taxon-name><tp:taxon-name-part taxon-name-part-type="genus" reg="Limnonectes">L.</tp:taxon-name-part><tp:taxon-name-part taxon-name-part-type="species" reg="lauhachindai">lauhachindai</tp:taxon-name-part></tp:taxon-name></italic>, <italic><tp:taxon-name><tp:taxon-name-part taxon-name-part-type="genus" reg="Limnonectes">L.</tp:taxon-name-part><tp:taxon-name-part taxon-name-part-type="species" reg="dabanus">dabanus</tp:taxon-name-part></tp:taxon-name></italic>, <italic><tp:taxon-name><tp:taxon-name-part taxon-name-part-type="genus" reg="Limnonectes">L.</tp:taxon-name-part><tp:taxon-name-part taxon-name-part-type="species" reg="macrognathus">macrognathus</tp:taxon-name-part></tp:taxon-name></italic>, and <italic><tp:taxon-name><tp:taxon-name-part taxon-name-part-type="genus" reg="Limnonectes">L.</tp:taxon-name-part><tp:taxon-name-part taxon-name-part-type="species" reg="plicatellus">plicatellus</tp:taxon-name-part></tp:taxon-name></italic>; Figs <xref ref-type="fig" rid="F9">9</xref>, <xref ref-type="fig" rid="F10">10</xref>).</p><fig id="F9" position="float" orientation="portrait"><label>Figure 9.</label><caption><p>Comparisons of males of four similar, caruncle-bearing species of <italic><tp:taxon-name><tp:taxon-name-part taxon-name-part-type="genus" reg="Limnonectes">Limnonectes</tp:taxon-name-part></tp:taxon-name></italic> in preservative: Dorsal (above) and ventral (below) views of <bold>A</bold><italic><tp:taxon-name><tp:taxon-name-part taxon-name-part-type="genus" reg="Limnonectes">L.</tp:taxon-name-part><tp:taxon-name-part taxon-name-part-type="species" reg="savan">savan</tp:taxon-name-part></tp:taxon-name></italic> sp. nov. holotype male (<named-content xmlns:xlink="http://www.w3.org/1999/xlink" content-type="dwc:institutional_code" xlink:type="simple">NCSM</named-content> 76288) <bold>B</bold><italic><tp:taxon-name><tp:taxon-name-part taxon-name-part-type="genus" reg="Limnonectes">L.</tp:taxon-name-part><tp:taxon-name-part taxon-name-part-type="species" reg="dabanus">dabanus</tp:taxon-name-part></tp:taxon-name></italic> (<named-content xmlns:xlink="http://www.w3.org/1999/xlink" content-type="dwc:institutional_code" xlink:type="simple">MVZ</named-content> 258200) with high-profiled caruncle from Ratanakiri Province, Cambodia <bold>C</bold><italic><tp:taxon-name><tp:taxon-name-part taxon-name-part-type="genus" reg="Limnonectes">L.</tp:taxon-name-part><tp:taxon-name-part taxon-name-part-type="species" reg="dabanus">dabanus</tp:taxon-name-part></tp:taxon-name></italic> (<named-content xmlns:xlink="http://www.w3.org/1999/xlink" content-type="dwc:institutional_code" xlink:type="simple">MVZ</named-content> 258202) with low-profiled caruncle from Ratanakiri Province, Cambodia <bold>D</bold><italic><tp:taxon-name><tp:taxon-name-part taxon-name-part-type="genus" reg="Limnonectes">L.</tp:taxon-name-part><tp:taxon-name-part taxon-name-part-type="species" reg="macrognathus">macrognathus</tp:taxon-name-part></tp:taxon-name></italic> (<named-content xmlns:xlink="http://www.w3.org/1999/xlink" content-type="dwc:institutional_code" xlink:type="simple">FMNH</named-content> 174526) from Nakhon Si Thammarat Province, Thailand <bold>E</bold><italic><tp:taxon-name><tp:taxon-name-part taxon-name-part-type="genus" reg="Limnonectes">L.</tp:taxon-name-part><tp:taxon-name-part taxon-name-part-type="species" reg="gyldenstolpei">gyldenstolpei</tp:taxon-name-part></tp:taxon-name></italic> topotype (<abbrev xmlns:xlink="http://www.w3.org/1999/xlink" content-type="institution" xlink:title="Zoological Museum Kasetsart University, Bangkok, Thailand" id="ABBRID0EHTBG" xlink:type="simple">ZMKU</abbrev> AM 01143) from Lampang Province, Thailand.</p></caption><graphic xmlns:xlink="http://www.w3.org/1999/xlink" xlink:href="zookeys-846-133-g009.jpg" position="float" orientation="portrait" xlink:type="simple" id="oo_302200.jpg"/></fig><fig id="F10" position="float" orientation="portrait"><label>Figure 10.</label><caption><p>Comparisons of <italic><tp:taxon-name><tp:taxon-name-part taxon-name-part-type="genus" reg="Limnonectes">Limnonectes</tp:taxon-name-part><tp:taxon-name-part taxon-name-part-type="species" reg="dabanus">dabanus</tp:taxon-name-part></tp:taxon-name></italic> and <italic><tp:taxon-name><tp:taxon-name-part taxon-name-part-type="genus" reg="Limnonectes">L.</tp:taxon-name-part><tp:taxon-name-part taxon-name-part-type="species" reg="savan">savan</tp:taxon-name-part></tp:taxon-name></italic> sp. nov. in preservative <bold>A</bold> lateral view of head of males <bold>A1</bold><italic><tp:taxon-name><tp:taxon-name-part taxon-name-part-type="genus" reg="Limnonectes">L.</tp:taxon-name-part><tp:taxon-name-part taxon-name-part-type="species" reg="macrognathus">macrognathus</tp:taxon-name-part></tp:taxon-name></italic> (<named-content xmlns:xlink="http://www.w3.org/1999/xlink" content-type="dwc:institutional_code" xlink:type="simple">FMNH</named-content> 174526) from Nakhon Si Thammarat Province, Thailand; <bold>A2</bold><italic><tp:taxon-name><tp:taxon-name-part taxon-name-part-type="genus" reg="Limnonectes">L.</tp:taxon-name-part><tp:taxon-name-part taxon-name-part-type="species" reg="dabanus">dabanus</tp:taxon-name-part></tp:taxon-name></italic> (<named-content xmlns:xlink="http://www.w3.org/1999/xlink" content-type="dwc:institutional_code" xlink:type="simple">MVZ</named-content> 258200) with high-profiled caruncle from Ratanakiri Province, Cambodia <bold>A3</bold><italic><tp:taxon-name><tp:taxon-name-part taxon-name-part-type="genus" reg="Limnonectes">L.</tp:taxon-name-part><tp:taxon-name-part taxon-name-part-type="species" reg="savan">savan</tp:taxon-name-part></tp:taxon-name></italic> sp. nov. holotype (<named-content xmlns:xlink="http://www.w3.org/1999/xlink" content-type="dwc:institutional_code" xlink:type="simple">NCSM</named-content> 76288) <bold>A4</bold><italic><tp:taxon-name><tp:taxon-name-part taxon-name-part-type="genus" reg="Limnonectes">L.</tp:taxon-name-part><tp:taxon-name-part taxon-name-part-type="species" reg="dabanus">dabanus</tp:taxon-name-part></tp:taxon-name></italic> (<named-content xmlns:xlink="http://www.w3.org/1999/xlink" content-type="dwc:institutional_code" xlink:type="simple">MVZ</named-content> 258202) with low-profiled caruncle from Ratanakiri Province, Cambodia <bold>B</bold> lateral body view of <italic><tp:taxon-name><tp:taxon-name-part taxon-name-part-type="genus" reg="Limnonectes">L.</tp:taxon-name-part><tp:taxon-name-part taxon-name-part-type="species" reg="savan">savan</tp:taxon-name-part></tp:taxon-name></italic> sp. nov. illustrating flank: paratype female (<named-content xmlns:xlink="http://www.w3.org/1999/xlink" content-type="dwc:institutional_code" xlink:type="simple">NCSM</named-content> 76300) above; holotype male (<named-content xmlns:xlink="http://www.w3.org/1999/xlink" content-type="dwc:institutional_code" xlink:type="simple">NCSM</named-content> 76288) below <bold>C</bold> dorsoposterior views of thigh illustrating tubercles (arrows) of <bold>C1</bold><italic><tp:taxon-name><tp:taxon-name-part taxon-name-part-type="genus" reg="Limnonectes">L.</tp:taxon-name-part><tp:taxon-name-part taxon-name-part-type="species" reg="savan">savan</tp:taxon-name-part></tp:taxon-name></italic> sp. nov. holotype male (<named-content xmlns:xlink="http://www.w3.org/1999/xlink" content-type="dwc:institutional_code" xlink:type="simple">NCSM</named-content> 76288) <bold>C2</bold><italic><tp:taxon-name><tp:taxon-name-part taxon-name-part-type="genus" reg="Limnonectes">L.</tp:taxon-name-part><tp:taxon-name-part taxon-name-part-type="species" reg="savan">savan</tp:taxon-name-part></tp:taxon-name></italic> sp. nov. paratype female (<named-content xmlns:xlink="http://www.w3.org/1999/xlink" content-type="dwc:institutional_code" xlink:type="simple">NCSM</named-content> 76300) <bold>C3</bold><italic><tp:taxon-name><tp:taxon-name-part taxon-name-part-type="genus" reg="Limnonectes">L.</tp:taxon-name-part><tp:taxon-name-part taxon-name-part-type="species" reg="dabanus">dabanus</tp:taxon-name-part></tp:taxon-name></italic> male (<named-content xmlns:xlink="http://www.w3.org/1999/xlink" content-type="dwc:institutional_code" xlink:type="simple">MVZ</named-content> 258200) from Ratanakiri Province, Cambodia <bold>C4</bold><italic><tp:taxon-name><tp:taxon-name-part taxon-name-part-type="genus" reg="Limnonectes">L.</tp:taxon-name-part><tp:taxon-name-part taxon-name-part-type="species" reg="dabanus">dabanus</tp:taxon-name-part></tp:taxon-name></italic> female (<named-content xmlns:xlink="http://www.w3.org/1999/xlink" content-type="dwc:institutional_code" xlink:type="simple">MVZ</named-content> 258235) from Ratanakiri Province, Cambodia.</p></caption><graphic xmlns:xlink="http://www.w3.org/1999/xlink" xlink:href="zookeys-846-133-g010.jpg" position="float" orientation="portrait" xlink:type="simple" id="oo_302201.jpg"/></fig><p><italic><tp:taxon-name><tp:taxon-name-part taxon-name-part-type="genus" reg="Limnonectes">Limnonectes</tp:taxon-name-part><tp:taxon-name-part taxon-name-part-type="species" reg="savan">savan</tp:taxon-name-part></tp:taxon-name></italic> further differs from <italic><tp:taxon-name><tp:taxon-name-part taxon-name-part-type="genus" reg="Limnonectes">L.</tp:taxon-name-part><tp:taxon-name-part taxon-name-part-type="species" reg="gyldenstolpei">gyldenstolpei</tp:taxon-name-part></tp:taxon-name></italic>, <italic><tp:taxon-name><tp:taxon-name-part taxon-name-part-type="genus" reg="Limnonectes">L.</tp:taxon-name-part><tp:taxon-name-part taxon-name-part-type="species" reg="lauhachindai">lauhachindai</tp:taxon-name-part></tp:taxon-name></italic>, <italic><tp:taxon-name><tp:taxon-name-part taxon-name-part-type="genus" reg="Limnonectes">L.</tp:taxon-name-part><tp:taxon-name-part taxon-name-part-type="species" reg="dabanus">dabanus</tp:taxon-name-part></tp:taxon-name></italic>, and <italic><tp:taxon-name><tp:taxon-name-part taxon-name-part-type="genus" reg="Limnonectes">L.</tp:taxon-name-part><tp:taxon-name-part taxon-name-part-type="species" reg="macrognathus">macrognathus</tp:taxon-name-part></tp:taxon-name></italic> by having relative toe lengths I&lt;II&lt;III=V&lt;IV, with the tips of Toes III and V reaching the base of the distal subarticular tubercle on Toe IV (vs. relative toe lengths I&lt;II&lt;V&lt;III&lt;IV, with the tip of Toe III shorter not reaching the distal subarticular tubercle on Toe IV in <italic><tp:taxon-name><tp:taxon-name-part taxon-name-part-type="genus" reg="Limnonectes">L.</tp:taxon-name-part><tp:taxon-name-part taxon-name-part-type="species" reg="gyldenstolpei">gyldenstolpei</tp:taxon-name-part></tp:taxon-name></italic>, <italic><tp:taxon-name><tp:taxon-name-part taxon-name-part-type="genus" reg="Limnonectes">L.</tp:taxon-name-part><tp:taxon-name-part taxon-name-part-type="species" reg="lauhachindai">lauhachindai</tp:taxon-name-part></tp:taxon-name></italic>, <italic><tp:taxon-name><tp:taxon-name-part taxon-name-part-type="genus" reg="Limnonectes">L.</tp:taxon-name-part><tp:taxon-name-part taxon-name-part-type="species" reg="dabanus">dabanus</tp:taxon-name-part></tp:taxon-name></italic>, and <italic><tp:taxon-name><tp:taxon-name-part taxon-name-part-type="genus" reg="Limnonectes">L.</tp:taxon-name-part><tp:taxon-name-part taxon-name-part-type="species" reg="macrognathus">macrognathus</tp:taxon-name-part></tp:taxon-name></italic>). <italic><tp:taxon-name><tp:taxon-name-part taxon-name-part-type="genus" reg="Limnonectes">Limnonectes</tp:taxon-name-part><tp:taxon-name-part taxon-name-part-type="species" reg="savan">savan</tp:taxon-name-part></tp:taxon-name></italic> further differs from <italic><tp:taxon-name><tp:taxon-name-part taxon-name-part-type="genus" reg="Limnonectes">L.</tp:taxon-name-part><tp:taxon-name-part taxon-name-part-type="species" reg="plicatellus">plicatellus</tp:taxon-name-part></tp:taxon-name></italic> by having males with much larger body size (<abbrev xmlns:xlink="http://www.w3.org/1999/xlink" xlink:title="snout-vent length" id="ABBRID0EE3BG" xlink:type="simple">SVL</abbrev> ≤ 43.0 in <italic><tp:taxon-name><tp:taxon-name-part taxon-name-part-type="genus" reg="Limnonectes">L.</tp:taxon-name-part><tp:taxon-name-part taxon-name-part-type="species" reg="plicatellus">plicatellus</tp:taxon-name-part></tp:taxon-name></italic>; <xref ref-type="bibr" rid="B6">Boulenger 1920</xref>; <xref ref-type="bibr" rid="B47">Taylor 1962</xref>; <xref ref-type="bibr" rid="B7">Chan-ard 2003</xref>; <xref ref-type="bibr" rid="B22">Lambertz et al. 2014</xref>) and by lacking dorsal rugosities arranged in distinct, longitudinal rows parallel to the body axis (vs. present in <italic><tp:taxon-name><tp:taxon-name-part taxon-name-part-type="genus" reg="Limnonectes">L.</tp:taxon-name-part><tp:taxon-name-part taxon-name-part-type="species" reg="plicatellus">plicatellus</tp:taxon-name-part></tp:taxon-name></italic>).</p><p><italic><tp:taxon-name><tp:taxon-name-part taxon-name-part-type="genus" reg="Limnonectes">Limnonectes</tp:taxon-name-part><tp:taxon-name-part taxon-name-part-type="species" reg="savan">savan</tp:taxon-name-part></tp:taxon-name></italic> is phenotypically most similar and phylogenetically most closely related (Fig. <xref ref-type="fig" rid="F1">1</xref>), to <italic><tp:taxon-name><tp:taxon-name-part taxon-name-part-type="genus" reg="Limnonectes">L.</tp:taxon-name-part><tp:taxon-name-part taxon-name-part-type="species" reg="dabanus">dabanus</tp:taxon-name-part></tp:taxon-name></italic>. The new species further differs from <italic><tp:taxon-name><tp:taxon-name-part taxon-name-part-type="genus" reg="Limnonectes">L.</tp:taxon-name-part><tp:taxon-name-part taxon-name-part-type="species" reg="dabanus">dabanus</tp:taxon-name-part></tp:taxon-name></italic> by having mature males with two large, tapered odontoid processes of length subequal to depth of mandible at base of process (vs. odontoid processes much less tapered and with length less than one-half depth of mandible at base of process in <italic><tp:taxon-name><tp:taxon-name-part taxon-name-part-type="genus" reg="Limnonectes">L.</tp:taxon-name-part><tp:taxon-name-part taxon-name-part-type="species" reg="dabanus">dabanus</tp:taxon-name-part></tp:taxon-name></italic>; Fig. <xref ref-type="fig" rid="F11">11</xref>); by having mature males with <abbrev xmlns:xlink="http://www.w3.org/1999/xlink" xlink:title="horizontal diameter of tympanum" id="ABBRID0E25BG" xlink:type="simple">TMP</abbrev> = <abbrev xmlns:xlink="http://www.w3.org/1999/xlink" xlink:title="eye diameter" id="ABBRID0E65BG" xlink:type="simple">EYE</abbrev> (vs. <abbrev xmlns:xlink="http://www.w3.org/1999/xlink" xlink:title="horizontal diameter of tympanum" id="ABBRID0ED6BG" xlink:type="simple">TMP</abbrev> &gt; <abbrev xmlns:xlink="http://www.w3.org/1999/xlink" xlink:title="eye diameter" id="ABBRID0EH6BG" xlink:type="simple">EYE</abbrev> in <italic><tp:taxon-name><tp:taxon-name-part taxon-name-part-type="genus" reg="Limnonectes">L.</tp:taxon-name-part><tp:taxon-name-part taxon-name-part-type="species" reg="dabanus">dabanus</tp:taxon-name-part></tp:taxon-name></italic>); by having the dorsal surfaces of shank with dense clusters of warts, each tipped with numerous whitish spinules (vs. warts and tubercles less distinct and lower in profile, with more homogeneous distributions of whitish spinules in <italic><tp:taxon-name><tp:taxon-name-part taxon-name-part-type="genus" reg="Limnonectes">L.</tp:taxon-name-part><tp:taxon-name-part taxon-name-part-type="species" reg="dabanus">dabanus</tp:taxon-name-part></tp:taxon-name></italic>); by having larvae with A-1 longer than A-2 (vs. A-1 and A-2 subequal in length in <italic><tp:taxon-name><tp:taxon-name-part taxon-name-part-type="genus" reg="Limnonectes">L.</tp:taxon-name-part><tp:taxon-name-part taxon-name-part-type="species" reg="dabanus">dabanus</tp:taxon-name-part></tp:taxon-name></italic>), with medial gap in A-2 approximately three-fourths length of A-2 (vs. approximately one-half length of A-2 in <italic><tp:taxon-name><tp:taxon-name-part taxon-name-part-type="genus" reg="Limnonectes">L.</tp:taxon-name-part><tp:taxon-name-part taxon-name-part-type="species" reg="dabanus">dabanus</tp:taxon-name-part></tp:taxon-name></italic>), and having P-1 and P-2 subequal in length (vs. P-1 longer than P-2 in <italic><tp:taxon-name><tp:taxon-name-part taxon-name-part-type="genus" reg="Limnonectes">L.</tp:taxon-name-part><tp:taxon-name-part taxon-name-part-type="species" reg="dabanus">dabanus</tp:taxon-name-part></tp:taxon-name></italic>); and by having much shorter calls of 57–74 ms (vs. 141–197 ms in <italic><tp:taxon-name><tp:taxon-name-part taxon-name-part-type="genus" reg="Limnonectes">L.</tp:taxon-name-part><tp:taxon-name-part taxon-name-part-type="species" reg="dabanus">dabanus</tp:taxon-name-part></tp:taxon-name></italic>; <xref ref-type="bibr" rid="B37">Rowley et al. 2014</xref>).</p><fig id="F11" position="float" orientation="portrait"><label>Figure 11.</label><caption><p>Comparisons of adult male odontoid processes in <bold>A</bold><italic><tp:taxon-name><tp:taxon-name-part taxon-name-part-type="genus" reg="Limnonectes">L.</tp:taxon-name-part><tp:taxon-name-part taxon-name-part-type="species" reg="savan">savan</tp:taxon-name-part></tp:taxon-name></italic> sp. nov. (<named-content xmlns:xlink="http://www.w3.org/1999/xlink" content-type="dwc:institutional_code" xlink:type="simple">NUOL</named-content> 01153) from Champasak Province, Laos, and <bold>B</bold><italic><tp:taxon-name><tp:taxon-name-part taxon-name-part-type="genus" reg="Limnonectes">L.</tp:taxon-name-part><tp:taxon-name-part taxon-name-part-type="species" reg="dabanus">dabanus</tp:taxon-name-part></tp:taxon-name></italic> (<named-content xmlns:xlink="http://www.w3.org/1999/xlink" content-type="dwc:institutional_code" xlink:type="simple">NCSM</named-content> 80375) from Binh Thuan Province, Vietnam.</p></caption><graphic xmlns:xlink="http://www.w3.org/1999/xlink" xlink:href="zookeys-846-133-g011.jpg" position="float" orientation="portrait" xlink:type="simple" id="oo_302203.jpg"/></fig><p>Male secondary sexual characters are unknown in <italic><tp:taxon-name><tp:taxon-name-part taxon-name-part-type="genus" reg="Limnonectes">L.</tp:taxon-name-part><tp:taxon-name-part taxon-name-part-type="species" reg="khammonensis">khammonensis</tp:taxon-name-part></tp:taxon-name></italic> (<xref ref-type="bibr" rid="B42">Smith 1929</xref>), which is known only from the female holotype, but females of <italic><tp:taxon-name><tp:taxon-name-part taxon-name-part-type="genus" reg="Limnonectes">L.</tp:taxon-name-part><tp:taxon-name-part taxon-name-part-type="species" reg="savan">savan</tp:taxon-name-part></tp:taxon-name></italic> differ by having a distinct tympanum (indistinct in <italic><tp:taxon-name><tp:taxon-name-part taxon-name-part-type="genus" reg="Limnonectes">L.</tp:taxon-name-part><tp:taxon-name-part taxon-name-part-type="species" reg="khammonensis">khammonensis</tp:taxon-name-part></tp:taxon-name></italic>); having larger body size, with <abbrev xmlns:xlink="http://www.w3.org/1999/xlink" xlink:title="snout-vent length" id="ABBRID0EYDAI" xlink:type="simple">SVL</abbrev> 38.9–55.2 (vs. gravid holotype female <abbrev xmlns:xlink="http://www.w3.org/1999/xlink" xlink:title="snout-vent length" id="ABBRID0E3DAI" xlink:type="simple">SVL</abbrev> 37.5 in <italic><tp:taxon-name><tp:taxon-name-part taxon-name-part-type="genus" reg="Limnonectes">L.</tp:taxon-name-part><tp:taxon-name-part taxon-name-part-type="species" reg="khammonensis">khammonensis</tp:taxon-name-part></tp:taxon-name></italic>); and less toe webbing (vs. Toe IV webbed to distal subarticular tubercle, continuing as fringe to base of disc, and all remaining toes webbed to base of disc in <italic><tp:taxon-name><tp:taxon-name-part taxon-name-part-type="genus" reg="Limnonectes">L.</tp:taxon-name-part><tp:taxon-name-part taxon-name-part-type="species" reg="khammonensis">khammonensis</tp:taxon-name-part></tp:taxon-name></italic>).</p><!--PageBreak  --><!--PageBreak  --><!--PageBreak  --></tp:treatment-sec><tp:treatment-sec><!--Section generated to contain objects referenced in tp:taxon-treatment.--><fig id="F1" position="float" orientation="portrait"><label>Figure 1.</label><caption><p>Fifty percent majority-rule consensus phylogram resulting from Bayesian analysis of 2,533 aligned characters of mitochondrial DNA from dicroglossid frogs in the genus <italic><tp:taxon-name><tp:taxon-name-part taxon-name-part-type="genus" reg="Limnonectes">Limnonectes</tp:taxon-name-part></tp:taxon-name></italic>, and the outgroup taxa <italic><tp:taxon-name><tp:taxon-name-part taxon-name-part-type="genus" reg="Fejervarya">Fejervarya</tp:taxon-name-part><tp:taxon-name-part taxon-name-part-type="species" reg="limnocharis">limnocharis</tp:taxon-name-part></tp:taxon-name></italic> and <italic><tp:taxon-name><tp:taxon-name-part taxon-name-part-type="genus" reg="Quasipaa">Quasipaa</tp:taxon-name-part><tp:taxon-name-part taxon-name-part-type="species" reg="spinosa">spinosa</tp:taxon-name-part></tp:taxon-name></italic> (not shown). Black circles at nodes indicate Bayesian posterior probabilities ≥ 0.99, and open circles at nodes indicate Bayesian posterior probabilities ≥ 0.95. Numbers at terminal tips are GenBank accession numbers. Voucher and locality data for sequenced samples are provided in Appendix 2.</p></caption><graphic xmlns:xlink="http://www.w3.org/1999/xlink" xlink:href="zookeys-846-133-g001.jpg" position="float" orientation="portrait" xlink:type="simple" id="oo_302192.jpg"/></fig></tp:treatment-sec><ref-list><ref id="B11"><mixed-citation xmlns:xlink="http://www.w3.org/1999/xlink" xlink:type="simple"><person-group><name name-style="western"><surname>Emerson</surname><given-names>SB</given-names></name><name name-style="western"><surname>Inger</surname><given-names>RF</given-names></name><name name-style="western"><surname>Iskandar</surname><given-names>D</given-names></name></person-group> (<year>2000</year>) <article-title>Molecular systematics and biogeography of the fanged frogs of Southeast Asia.</article-title><source>Molecular Phylogenetics and Evolution</source><volume>16</volume>: <fpage>131</fpage>–<lpage>142</lpage>. <ext-link xlink:type="simple" ext-link-type="doi" xlink:href="10.1006/mpev.2000.0778">https://doi.org/10.1006/mpev.2000.0778</ext-link></mixed-citation></ref><ref id="B22"><mixed-citation xmlns:xlink="http://www.w3.org/1999/xlink" xlink:type="simple"><person-group><name name-style="western"><surname>Lambertz</surname><given-names>M</given-names></name><name name-style="western"><surname>Hartmann</surname><given-names>T</given-names></name><name name-style="western"><surname>Walsh</surname><given-names>S</given-names></name><name name-style="western"><surname>Geissler</surname><given-names>P</given-names></name><name name-style="western"><surname>McLeod</surname><given-names>DS</given-names></name></person-group> (<year>2014</year>) <article-title>Anatomy, histology, and systematic implications of the head ornamentation in the males of four species of <italic><tp:taxon-name><tp:taxon-name-part taxon-name-part-type="genus">Limnonectes</tp:taxon-name-part></tp:taxon-name></italic> (<tp:taxon-name><tp:taxon-name-part taxon-name-part-type="order">Anura</tp:taxon-name-part></tp:taxon-name>: <tp:taxon-name><tp:taxon-name-part taxon-name-part-type="family">Dicroglossidae</tp:taxon-name-part></tp:taxon-name>).</article-title><source>Zoological Journal of the Linnean Society</source><volume>172</volume>: <fpage>117</fpage>–<lpage>132</lpage>. <ext-link xlink:type="simple" ext-link-type="doi" xlink:href="10.1111/zoj.12171">https://doi.org/10.1111/zoj.12171</ext-link></mixed-citation></ref><ref id="B30"><mixed-citation xmlns:xlink="http://www.w3.org/1999/xlink" xlink:type="simple"><person-group><name name-style="western"><surname>Ohler</surname><given-names>A</given-names></name><name name-style="western"><surname>Dubois</surname><given-names>A</given-names></name></person-group> (<year>1999</year>) <article-title>The identity of <italic><tp:taxon-name><tp:taxon-name-part taxon-name-part-type="genus">Elachyglossa</tp:taxon-name-part><tp:taxon-name-part taxon-name-part-type="species">gyldenstolpei</tp:taxon-name-part></tp:taxon-name></italic> Andersson, 1916 (<tp:taxon-name><tp:taxon-name-part taxon-name-part-type="class">Amphibia</tp:taxon-name-part></tp:taxon-name>, <tp:taxon-name><tp:taxon-name-part taxon-name-part-type="family">Ranidae</tp:taxon-name-part></tp:taxon-name>), with comments on some aspects of statistical taxonomy.</article-title><source>Zoologica Scripta</source><volume>28</volume>: <fpage>269</fpage>–<lpage>279</lpage>. <ext-link xlink:type="simple" ext-link-type="doi" xlink:href="10.1046/j.1463-6409.1999.00002.x">https://doi.org/10.1046/j.1463-6409.1999.00002.x</ext-link></mixed-citation></ref><ref id="B7"><mixed-citation xmlns:xlink="http://www.w3.org/1999/xlink" xlink:type="simple"><person-group><name name-style="western"><surname>Chan-ard</surname><given-names>T</given-names></name></person-group> (<year>2003</year>) <source>A Photographic Guide to Amphibians in Thailand.</source><publisher-name>Darnsutha Press Co.</publisher-name>, <publisher-loc>Bangkok</publisher-loc>, <size units="page">175 pp</size>.</mixed-citation></ref><ref id="B6"><mixed-citation xmlns:xlink="http://www.w3.org/1999/xlink" xlink:type="simple"><person-group><name name-style="western"><surname>Boulenger</surname><given-names>GA</given-names></name></person-group> (<year>1920</year>) <article-title>A monograph of the South Asian, Papuan, Melanesian and Australian frogs of the genus <italic><tp:taxon-name><tp:taxon-name-part taxon-name-part-type="genus">Rana</tp:taxon-name-part></tp:taxon-name></italic>.</article-title><source>Records of the Indian Museum</source><volume>20</volume>: <fpage>1</fpage>–<lpage>226</lpage>. <ext-link xlink:type="simple" ext-link-type="doi" xlink:href="10.5962/bhl.title.12471">https://doi.org/10.5962/bhl.title.12471</ext-link></mixed-citation></ref><ref id="B47"><mixed-citation xmlns:xlink="http://www.w3.org/1999/xlink" xlink:type="simple"><person-group><name name-style="western"><surname>Taylor</surname><given-names>EH</given-names></name></person-group> (<year>1962</year>) <article-title>The amphibian fauna of Thailand.</article-title><source>The University of Kansas Science Bulletin</source><volume>43</volume>: <fpage>265</fpage>–<lpage>599</lpage>. <ext-link xlink:type="simple" ext-link-type="doi" xlink:href="10.5962/bhl.part.13347">https://doi.org/10.5962/bhl.part.13347</ext-link></mixed-citation></ref><ref id="B37"><mixed-citation xmlns:xlink="http://www.w3.org/1999/xlink" xlink:type="simple"><person-group><name name-style="western"><surname>Rowley</surname><given-names>JJL</given-names></name><name name-style="western"><surname>Le</surname><given-names>DTT</given-names></name><name name-style="western"><surname>Hoang</surname><given-names>HD</given-names></name><name name-style="western"><surname>Altig</surname><given-names>R</given-names></name></person-group> (<year>2014</year>) <article-title>The breeding behaviour, advertisement call and tadpole of <italic><tp:taxon-name><tp:taxon-name-part taxon-name-part-type="genus">Limnonectes</tp:taxon-name-part><tp:taxon-name-part taxon-name-part-type="species">dabanus</tp:taxon-name-part></tp:taxon-name></italic> (<tp:taxon-name><tp:taxon-name-part taxon-name-part-type="order">Anura</tp:taxon-name-part></tp:taxon-name>: <tp:taxon-name><tp:taxon-name-part taxon-name-part-type="family">Dicroglossidae</tp:taxon-name-part></tp:taxon-name>).</article-title><source>Zootaxa</source><volume>3881</volume>: <fpage>195</fpage>–<lpage>200</lpage>. <ext-link xlink:type="simple" ext-link-type="doi" xlink:href="10.11646/zootaxa.3881.2.8">https://doi.org/10.11646/zootaxa.3881.2.8</ext-link></mixed-citation></ref><ref id="B42"><mixed-citation xmlns:xlink="http://www.w3.org/1999/xlink" xlink:type="simple"><person-group><name name-style="western"><surname>Smith</surname><given-names>MA</given-names></name></person-group> (<year>1929</year>) Descriptions of a new skink from Christmas Island and a new frog from Annam. Annals and Magazine of Natural History, Series 10, 3: 294–297. <ext-link xlink:type="simple" ext-link-type="doi" xlink:href="10.1080/00222932908672972">https://doi.org/10.1080/00222932908672972</ext-link></mixed-citation></ref></ref-list></tp:taxon-treatment>
